# Supplementary material for: Type 2 Diabetes Modifies Skeletal Muscle Gene Expression Response to Gastric Bypass Surgery
Source: Front Endocrinol (Lausanne). 2021 Oct 6;12:728593. doi: 10.3389/fendo.2021.728593 (PMC8526857; doi:10.3389/fendo.2021.728593)
Supplement: Supplementary Table 6 — Probes and statistics for expanded gene lists (p < 0.05) used biological pathway analysis. [file Table_6.xlsx]

## Sheet: Supplementary 6
Column #	Probeset ID	Entrez Gene	Gene Symbol	Gene Title	RefSeq Transcript ID	p-value(Timepoint)	p-value(Diabetic/Non-Diabetic)	p-value(Age)	p-value(BMI)	p-value(Timepoint * Diabetic/Non-Diabetic)	Mean(Post * Diabetic)	Std(Post * Diabetic)	Mean(Post * Non-Diabetic)	Std(Post * Non-Diabetic)	Mean(Pre * Diabetic)	Std(Pre * Diabetic)	Mean(Pre * Non-Diabetic)	Std(Pre * Non-Diabetic)	p-value(Pre * Diabetic vs. Pre * Non-Diabetic)	Ratio(Pre * Diabetic vs. Pre * Non-Diabetic)	Fold-Change(Pre * Diabetic vs. Pre * Non-Diabetic)	Fold-Change(Pre * Diabetic vs. Pre * Non-Diabetic) (Description)	T(Pre * Diabetic vs. Pre * Non-Diabetic)	p-value(Post * Diabetic vs. Pre * Diabetic)	Ratio(Post * Diabetic vs. Pre * Diabetic)	Fold-Change(Post * Diabetic vs. Pre * Diabetic)	Fold-Change(Post * Diabetic vs. Pre * Diabetic) (Description)	T(Post * Diabetic vs. Pre * Diabetic)	p-value(Post * Non-Diabetic vs. Pre * Non-Diabetic)	Ratio(Post * Non-Diabetic vs. Pre * Non-Diabetic)	Fold-Change(Post * Non-Diabetic vs. Pre * Non-Diabetic)	Fold-Change(Post * Non-Diabetic vs. Pre * Non-Diabetic) (Description)	T(Post * Non-Diabetic vs. Pre * Non-Diabetic)	p-value(Post * Diabetic vs. Post * Non-Diabetic)	Ratio(Post * Diabetic vs. Post * Non-Diabetic)	Fold-Change(Post * Diabetic vs. Post * Non-Diabetic)	Fold-Change(Post * Diabetic vs. Post * Non-Diabetic) (Description)	T(Post * Diabetic vs. Post * Non-Diabetic)	F(Timepoint)	SS(Timepoint)	F(Diabetic/Non-Diabetic)	SS(Diabetic/Non-Diabetic)	F(Age)	SS(Age)	F(BMI)	SS(BMI)	F(Timepoint * Diabetic/Non-Diabetic)	SS(Timepoint * Diabetic/Non-Diabetic)	F(Error)
2820	200778_s_at	4735	44076	septin 2	NM_001008491 /// NM_001008492 /// NM_004404 /// NM_006155	0.663556	0.0922662	0.120508	0.167761	0.0496402	8.5609	0.211533	8.5784	0.0792236	7.88712	0.935544	8.56605	0.138609	0.0153471	0.612174	-1.63352	Pre * Diabetic down vs Pre * Non-Diabetic	-3.07003	0.124708	1.36958	1.36958	Post * Diabetic up vs Pre * Diabetic	1.71489	0.427929	0.845113	-1.18327	Post * Non-Diabetic down vs Pre * Non-Diabetic	-0.835035	0.965727	0.992082	-1.00798	Post * Diabetic down vs Post * Non-Diabetic	-0.0443313	0.203933	0.203933	3.46571	3.46571	3.01878	3.01878	2.30104	2.30104	5.33901	5.33901	1
539	1554747_a_at	4735	44076	septin 2	NM_001008491 /// NM_001008492 /// NM_004404 /// NM_006155	0.671513	0.0979279	0.353147	0.16369	0.023957	7.59366	0.296032	7.70229	0.183379	6.71915	1.07206	7.64923	0.210679	0.0123461	0.52457	-1.90632	Pre * Diabetic down vs Pre * Non-Diabetic	-3.2142	0.0929997	1.49534	1.49534	Post * Diabetic up vs Pre * Diabetic	1.90672	0.37796	0.796128	-1.25608	Post * Non-Diabetic down vs Pre * Non-Diabetic	-0.933327	0.949168	0.985283	-1.01494	Post * Diabetic down vs Post * Non-Diabetic	-0.0657788	0.193687	0.193687	3.33166	3.33166	0.971618	0.971618	2.35169	2.35169	7.72352	7.72352	1
22759	237652_at	---	---	---	---	0.000402078	0.594573	0.118858	2.31e-11	0.0347889	5.6781	0.203296	5.86704	0.197983	6.25889	0.251028	6.06426	0.23524	0.070757	1.16692	1.16692	Pre * Diabetic up vs Pre * Non-Diabetic	2.08325	0.000569697	0.668596	-1.49567	Post * Diabetic down vs Pre * Diabetic	-5.506	0.0366823	0.854144	-1.17076	Post * Non-Diabetic down vs Pre * Non-Diabetic	-2.50453	0.272407	0.913429	-1.09478	Post * Diabetic down vs Post * Non-Diabetic	-1.17864	33.7179	33.7179	0.302196	0.302196	3.05038	3.05038	2630.97	2630.97	6.44427	6.44427	1
22709	237388_at	---	---	---	---	0.0010077	0.0680615	0.912274	1e-10	0.0397088	5.50899	0.188564	5.14372	0.156938	4.92948	0.220939	4.94187	0.219254	0.929733	0.992779	-1.00727	Pre * Diabetic down vs Pre * Non-Diabetic	-0.0909961	0.00113875	1.49435	1.49435	Post * Diabetic up vs Pre * Diabetic	4.93742	0.0830235	1.14851	1.14851	Post * Non-Diabetic up vs Pre * Non-Diabetic	1.9802	0.014605	1.29172	1.29172	Post * Diabetic up vs Post * Non-Diabetic	3.10274	25.3526	25.3526	4.18253	4.18253	0.0129285	0.0129285	1820.56	1820.56	6.02049	6.02049	1
25030	243826_at	---	---	---	---	0.00116218	0.0551018	0.171524	8.64e-11	0.0149787	5.47231	0.144685	4.99467	0.162349	4.87263	0.331496	4.88492	0.251538	0.747757	0.973996	-1.0267	Pre * Diabetic down vs Pre * Non-Diabetic	-0.332912	0.000744228	1.51539	1.51539	Post * Diabetic up vs Pre * Diabetic	5.28219	0.197157	1.09995	1.09995	Post * Non-Diabetic up vs Pre * Non-Diabetic	1.40669	0.00714326	1.34186	1.34186	Post * Diabetic up vs Post * Non-Diabetic	3.58432	24.2187	24.2187	4.71208	4.71208	2.25568	2.25568	1890.52	1890.52	9.52377	9.52377	1
11885	216421_at	---	---	---	---	0.0101606	0.0919138	0.354473	2.92e-12	0.0191873	6.95741	0.180565	6.95496	0.170408	6.66418	0.196549	6.95086	0.105295	0.0152899	0.811591	-1.23215	Pre * Diabetic down vs Pre * Non-Diabetic	-3.0725	0.00314853	1.22538	1.22538	Post * Diabetic up vs Pre * Diabetic	4.16385	0.757294	1.01375	1.01375	Post * Non-Diabetic up vs Pre * Non-Diabetic	0.319825	0.792491	0.98102	-1.01935	Post * Diabetic down vs Post * Non-Diabetic	-0.272025	11.1867	11.1867	3.47439	3.47439	0.96597	0.96597	4418.41	4418.41	8.54702	8.54702	1
20406	231069_at	---	---	---	---	0.0109725	0.961547	0.142844	6.4e-12	0.0408365	5.21416	0.11686	5.03499	0.191579	4.88256	0.156664	5.00676	0.136983	0.123157	0.904964	-1.10502	Pre * Diabetic down vs Pre * Non-Diabetic	-1.72314	0.00542798	1.2584	1.2584	Post * Diabetic up vs Pre * Diabetic	3.77484	0.528934	1.03499	1.03499	Post * Non-Diabetic up vs Pre * Non-Diabetic	0.658131	0.149626	1.1003	1.1003	Post * Diabetic up vs Post * Non-Diabetic	1.59389	10.844	10.844	0.00244367	0.00244367	2.6402	2.6402	3630.61	3630.61	5.93271	5.93271	1
24951	243598_at	---	---	---	---	0.0252089	0.0498712	0.524301	0.0675702	0.0365977	5.3641	0.360443	5.15528	0.254254	5.40459	0.266511	4.67288	0.431743	0.0078152	1.59757	1.59757	Pre * Diabetic up vs Pre * Non-Diabetic	3.52268	0.385843	1.15488	1.15488	Post * Diabetic up vs Pre * Diabetic	0.917221	0.00754019	1.82215	1.82215	Post * Non-Diabetic up vs Pre * Non-Diabetic	3.5472	0.935301	1.01254	1.01254	Post * Diabetic up vs Post * Non-Diabetic	0.0837649	7.54127	7.54127	4.97139	4.97139	0.443218	0.443218	4.46424	4.46424	6.28009	6.28009	1
12167	217536_x_at	---	---	---	---	0.0302412	0.461231	0.42203	0.0428406	0.00296657	6.21556	0.563764	6.54686	0.681629	6.4055	0.692909	6.24358	0.848624	0.935907	1.0277	1.0277	Pre * Diabetic up vs Pre * Non-Diabetic	0.0829794	0.177815	1.3298	1.3298	Post * Diabetic up vs Pre * Diabetic	1.47742	0.0102286	2.32583	2.32583	Post * Non-Diabetic up vs Pre * Non-Diabetic	3.34017	0.158754	0.587589	-1.70187	Post * Diabetic down vs Post * Non-Diabetic	-1.55416	6.90983	6.90983	0.587142	0.587142	0.716053	0.716053	5.78407	5.78407	17.7018	17.7018	1
21761	235147_at	---	---	---	---	0.0352055	0.316124	0.872484	0.92283	0.0198556	5.07268	0.216216	4.5515	0.346907	4.28687	0.365751	4.38109	0.31848	0.633076	0.932169	-1.07277	Pre * Diabetic down vs Pre * Non-Diabetic	-0.496233	0.00422217	1.74054	1.74054	Post * Diabetic up vs Pre * Diabetic	3.95233	0.439719	1.14546	1.14546	Post * Non-Diabetic up vs Pre * Non-Diabetic	0.81304	0.0589771	1.41644	1.41644	Post * Diabetic up vs Post * Non-Diabetic	2.20018	6.40551	6.40551	1.11363	1.11363	0.0274654	0.0274654	0.00999351	0.00999351	8.41688	8.41688	1
22642	237083_at	---	---	---	---	0.037791	0.43729	0.653582	0.812223	0.00564744	3.80833	0.130355	3.57837	0.202824	3.11676	0.249201	3.54544	0.39834	0.0303523	0.734788	-1.36094	Pre * Diabetic down vs Pre * Non-Diabetic	-2.6263	0.00247541	1.64666	1.64666	Post * Diabetic up vs Pre * Diabetic	4.34089	0.6745	1.06178	1.06178	Post * Non-Diabetic up vs Pre * Non-Diabetic	0.435803	0.347921	1.13955	1.13955	Post * Diabetic up vs Post * Non-Diabetic	0.997089	6.17731	6.17731	0.654629	0.654629	0.217236	0.217236	0.0602878	0.0602878	14.0409	14.0409	1
24997	243736_at	---	---	---	---	0.0417111	0.574692	0.453887	0.748758	0.0268042	6.22601	0.194047	6.02657	0.349405	5.52937	0.309949	5.86276	0.150166	0.0672423	0.785583	-1.27294	Pre * Diabetic down vs Pre * Non-Diabetic	-2.116	0.00590858	1.58113	1.58113	Post * Diabetic up vs Pre * Diabetic	3.7156	0.52951	1.09678	1.09678	Post * Non-Diabetic up vs Pre * Non-Diabetic	0.657187	0.36005	1.13251	1.13251	Post * Diabetic up vs Post * Non-Diabetic	0.970864	5.86673	5.86673	0.336502	0.336502	0.619586	0.619586	0.109916	0.109916	7.32497	7.32497	1
21066	232834_at	---	---	---	---	0.0447271	0.784511	0.507946	0.157615	0.0378235	5.17854	0.138808	5.19416	0.24408	5.17726	0.232571	4.85767	0.446227	0.18131	1.20736	1.20736	Pre * Diabetic up vs Pre * Non-Diabetic	1.46415	0.30334	1.14577	1.14577	Post * Diabetic up vs Pre * Diabetic	1.09997	0.0175753	1.56024	1.56024	Post * Non-Diabetic up vs Pre * Non-Diabetic	2.98093	0.425732	0.886635	-1.12786	Post * Diabetic down vs Post * Non-Diabetic	-0.83918	5.65201	5.65201	0.0789063	0.0789063	0.4802	0.4802	2.43048	2.43048	6.17458	6.17458	1
12061	217191_x_at	---	---	---	---	0.0487987	0.138036	0.276273	8.38e-13	0.00717358	8.82728	0.213897	8.71998	0.143558	8.37512	0.260176	8.79665	0.113577	0.00600017	0.756222	-1.32236	Pre * Diabetic down vs Pre * Non-Diabetic	-3.7049	0.00462007	1.36809	1.36809	Post * Diabetic up vs Pre * Diabetic	3.88834	0.36159	0.935299	-1.06918	Post * Non-Diabetic down vs Pre * Non-Diabetic	-0.967582	0.231954	1.10615	1.10615	Post * Diabetic up vs Post * Non-Diabetic	1.29344	5.38975	5.38975	2.59858	2.59858	1.36522	1.36522	6039.4	6039.4	12.8265	12.8265	1
22922	238311_at	---	---	---	---	0.0540752	0.105407	0.0900442	0.965242	0.0364311	4.80842	0.493837	4.68929	0.266372	3.98981	0.576126	4.58902	0.207608	0.0152971	0.63175	-1.5829	Pre * Diabetic down vs Pre * Non-Diabetic	-3.07219	0.00870506	1.75602	1.75602	Post * Diabetic up vs Pre * Diabetic	3.4492	0.564793	1.11751	1.11751	Post * Non-Diabetic up vs Pre * Non-Diabetic	0.600499	0.966325	0.992709	-1.00734	Post * Diabetic down vs Post * Non-Diabetic	-0.0435568	5.08866	5.08866	3.16882	3.16882	3.7159	3.7159	0.0020213	0.0020213	6.29477	6.29477	1
11945	216644_at	---	---	---	---	0.0567477	0.398254	0.542177	1.28e-12	0.0444926	6.80708	0.160532	6.95486	0.144608	6.98254	0.13882	6.9579	0.155501	0.862168	1.01137	1.01137	Pre * Diabetic up vs Pre * Non-Diabetic	0.179289	0.0153935	0.885486	-1.12932	Post * Diabetic down vs Pre * Diabetic	-3.06804	0.909016	1.00412	1.00412	Post * Non-Diabetic up vs Pre * Non-Diabetic	0.117949	0.11721	0.891874	-1.12123	Post * Diabetic down vs Post * Non-Diabetic	-1.75571	4.95013	4.95013	0.778704	0.778704	0.405241	0.405241	5434.23	5434.23	5.66803	5.66803	1
12219	217653_x_at	---	---	---	---	0.0592331	0.701311	0.212369	0.0786259	0.0131248	8.75145	0.505276	8.98809	0.58818	8.85507	0.500293	8.73863	0.481917	0.784375	1.07314	1.07314	Pre * Diabetic up vs Pre * Non-Diabetic	0.282982	0.221934	1.2224	1.2224	Post * Diabetic up vs Pre * Diabetic	1.32446	0.0263686	1.71382	1.71382	Post * Non-Diabetic up vs Pre * Non-Diabetic	2.71706	0.334056	0.76543	-1.30645	Post * Diabetic down vs Post * Non-Diabetic	-1.02793	4.82859	4.82859	0.155832	0.155832	1.83662	1.83662	4.06155	4.06155	10.0712	10.0712	1
21216	233228_at	---	---	---	---	0.0611522	0.479207	0.210284	0.518617	0.0342123	6.2123	0.277625	5.97944	0.2211	5.46755	0.463382	5.84319	0.188545	0.0450834	0.757899	-1.31944	Pre * Diabetic down vs Pre * Non-Diabetic	-2.37231	0.0101574	1.59802	1.59802	Post * Diabetic up vs Pre * Diabetic	3.34487	0.742429	1.0521	1.0521	Post * Non-Diabetic up vs Pre * Non-Diabetic	0.340251	0.311935	1.15116	1.15116	Post * Diabetic up vs Post * Non-Diabetic	1.07926	4.73912	4.73912	0.540262	0.540262	1.85527	1.85527	0.45582	0.45582	6.49889	6.49889	1
7303	208082_x_at	---	---	---	---	0.0658888	0.874845	0.467147	0.187489	0.00838468	9.89634	0.38156	10.0694	0.456842	9.9311	0.466	9.73822	0.313872	0.515887	1.13308	1.13308	Pre * Diabetic up vs Pre * Non-Diabetic	0.679683	0.318305	1.13721	1.13721	Post * Diabetic up vs Pre * Diabetic	1.06419	0.0238026	1.54914	1.54914	Post * Non-Diabetic up vs Pre * Non-Diabetic	2.78331	0.368504	0.831789	-1.20223	Post * Diabetic down vs Post * Non-Diabetic	-0.952978	4.53292	4.53292	0.026112	0.026112	0.582755	0.582755	2.07717	2.07717	12.0735	12.0735	1
24397	242333_at	---	---	---	---	0.0740092	0.266795	0.698505	0.256265	0.0026007	2.6013	0.401637	3.2452	0.325044	3.68111	0.216119	3.37785	0.381473	0.187415	1.22421	1.22421	Pre * Diabetic up vs Pre * Non-Diabetic	1.44151	0.00280924	0.529668	-1.88798	Post * Diabetic down vs Pre * Diabetic	-4.24735	0.720877	1.0657	1.0657	Post * Non-Diabetic up vs Pre * Non-Diabetic	0.370151	0.0135737	0.60845	-1.64352	Post * Diabetic down vs Post * Non-Diabetic	-3.15121	4.22026	4.22026	1.3832	1.3832	0.161268	0.161268	1.49481	1.49481	18.5267	18.5267	1
1128	1557398_at	---	---	---	---	0.0751736	0.0457232	0.175355	0.653873	0.0216983	2.5015	0.381519	2.6814	0.178466	3.28798	0.242517	2.56227	0.473819	0.00513477	1.71586	1.71586	Pre * Diabetic up vs Pre * Non-Diabetic	3.8138	0.00940191	0.557568	-1.7935	Post * Diabetic down vs Pre * Diabetic	-3.39701	0.966091	0.992075	-1.00799	Post * Non-Diabetic down vs Pre * Non-Diabetic	-0.0438595	0.823734	0.964352	-1.03697	Post * Diabetic down vs Post * Non-Diabetic	-0.230173	4.17905	4.17905	5.20207	5.20207	2.21086	2.21086	0.216839	0.216839	8.08491	8.08491	1
25083	243974_at	---	---	---	---	0.0759014	0.0482297	0.294274	0.932379	0.0217642	7.3551	0.382859	7.21464	0.266708	6.36729	0.640226	7.22695	0.294167	0.00532782	0.53693	-1.86244	Pre * Diabetic down vs Pre * Non-Diabetic	-3.78789	0.0094912	1.96637	1.96637	Post * Diabetic up vs Pre * Diabetic	3.39062	0.969069	1.00845	1.00845	Post * Non-Diabetic up vs Pre * Non-Diabetic	0.0400057	0.808216	1.04696	1.04696	Post * Diabetic up vs Post * Non-Diabetic	0.2509	4.15371	4.15371	5.05975	5.05975	1.25963	1.25963	0.00766661	0.00766661	8.0737	8.0737	1
8157	209446_s_at	---	---	---	---	0.0782572	0.584877	0.13529	0.868833	0.0408013	5.72769	0.71049	5.52896	0.355584	4.73778	0.569885	5.38374	0.265185	0.0682484	0.66866	-1.49553	Pre * Diabetic down vs Pre * Non-Diabetic	-2.10646	0.0134212	2.02644	2.02644	Post * Diabetic up vs Pre * Diabetic	3.1587	0.755539	1.08124	1.08124	Post * Non-Diabetic up vs Pre * Non-Diabetic	0.322229	0.322316	1.25319	1.25319	Post * Diabetic up vs Post * Non-Diabetic	1.05483	4.07378	4.07378	0.318619	0.318619	2.75894	2.75894	0.0290778	0.0290778	5.9354	5.9354	1
22782	237768_x_at	---	---	---	---	0.110159	0.904936	0.582956	0.356545	0.0275128	9.42035	0.367791	9.50189	0.346595	9.44398	0.288217	9.16139	0.283362	0.269427	1.1864	1.1864	Pre * Diabetic up vs Pre * Non-Diabetic	1.1866	0.551251	1.08051	1.08051	Post * Diabetic up vs Pre * Diabetic	0.622002	0.0383395	1.46963	1.46963	Post * Non-Diabetic up vs Pre * Non-Diabetic	2.47618	0.41206	0.872275	-1.14643	Post * Diabetic down vs Post * Non-Diabetic	-0.865319	3.22701	3.22701	0.0150044	0.0150044	0.327321	0.327321	0.957216	0.957216	7.23406	7.23406	1
21398	233777_at	---	---	---	---	0.111676	0.195883	0.083309	7.93e-11	0.0325533	5.24951	0.199871	5.40988	0.196877	5.60325	0.286451	5.31013	0.228866	0.0219864	1.25358	1.25358	Pre * Diabetic up vs Pre * Non-Diabetic	2.83482	0.0205848	0.782553	-1.27787	Post * Diabetic down vs Pre * Diabetic	-2.87768	0.558997	1.04556	1.04556	Post * Non-Diabetic up vs Pre * Non-Diabetic	0.609666	0.461699	0.938249	-1.06581	Post * Diabetic down vs Post * Non-Diabetic	-0.773088	3.19493	3.19493	1.9209	1.9209	3.9124	3.9124	1931.41	1931.41	6.66281	6.66281	1
18761	227777_at	---	---	---	---	0.113288	0.254281	0.0627909	0.590414	0.0466943	6.54468	0.335239	6.51575	0.146535	6.13065	0.427416	6.39589	0.152355	0.0639709	0.812613	-1.2306	Pre * Diabetic down vs Pre * Non-Diabetic	-2.14803	0.0191661	1.28495	1.28495	Post * Diabetic up vs Pre * Diabetic	2.92425	0.579738	1.06326	1.06326	Post * Non-Diabetic up vs Pre * Non-Diabetic	0.577111	0.868946	0.982041	-1.01829	Post * Diabetic down vs Post * Non-Diabetic	-0.170374	3.16145	3.16145	1.46293	1.46293	4.66554	4.66554	0.314283	0.314283	5.52166	5.52166	1
11491	215344_at	---	---	---	---	0.123933	0.941055	0.509539	0.319864	0.0493304	5.64296	0.568591	5.79124	0.387573	5.63769	0.353273	5.45963	0.363509	0.549471	1.12733	1.12733	Pre * Diabetic up vs Pre * Non-Diabetic	0.624852	0.386786	1.14008	1.14008	Post * Diabetic up vs Pre * Diabetic	0.91531	0.0616941	1.49124	1.49124	Post * Non-Diabetic up vs Pre * Non-Diabetic	2.17129	0.489469	0.861864	-1.16028	Post * Diabetic down vs Post * Non-Diabetic	-0.724385	2.95496	2.95496	0.00574929	0.00574929	0.4765	0.4765	1.12475	1.12475	5.35756	5.35756	1
25112	244034_at	---	---	---	---	0.131524	0.127787	0.469529	0.629798	0.0265203	4.72022	0.277321	4.67863	0.118628	4.75559	0.170889	4.31482	0.265975	0.0152744	1.33629	1.33629	Pre * Diabetic up vs Pre * Non-Diabetic	3.07316	0.951309	1.00644	1.00644	Post * Diabetic up vs Pre * Diabetic	0.0630036	0.0287581	1.36242	1.36242	Post * Non-Diabetic up vs Pre * Non-Diabetic	2.66106	0.905815	0.987137	-1.01303	Post * Diabetic down vs Post * Non-Diabetic	-0.122121	2.82146	2.82146	2.75747	2.75747	0.576333	0.576333	0.251098	0.251098	7.36226	7.36226	1
21133	233003_at	---	---	---	---	0.132232	0.0173108	0.619534	0.547261	0.00363956	5.08195	0.0749931	5.09284	0.24053	5.60878	0.160983	4.89685	0.350187	0.00130999	1.66246	1.66246	Pre * Diabetic up vs Pre * Non-Diabetic	4.82678	0.00564892	0.664185	-1.5056	Post * Diabetic down vs Pre * Diabetic	-3.74694	0.636188	1.06459	1.06459	Post * Non-Diabetic up vs Pre * Non-Diabetic	0.491626	0.765232	1.03719	1.03719	Post * Diabetic up vs Post * Non-Diabetic	0.308978	2.80953	2.80953	8.11083	8.11083	0.266682	0.266682	0.394882	0.394882	16.4738	16.4738	1
25125	244059_at	---	---	---	---	0.133467	0.0450471	0.520497	0.387792	0.043732	3.50662	0.29843	4.04633	0.241892	4.13991	0.287045	4.15487	0.246832	0.943103	0.991872	-1.00819	Pre * Diabetic down vs Pre * Non-Diabetic	-0.0736424	0.0226422	0.684514	-1.46089	Post * Diabetic down vs Pre * Diabetic	-2.81573	0.997911	1.00038	1.00038	Post * Non-Diabetic up vs Pre * Non-Diabetic	0.00270059	0.0138125	0.67869	-1.47343	Post * Diabetic down vs Post * Non-Diabetic	-3.13965	2.78892	2.78892	5.2421	5.2421	0.451622	0.451622	0.834074	0.834074	5.72077	5.72077	1
22417	236453_at	---	---	---	---	0.136438	0.0933393	0.496133	0.437037	0.022267	5.24962	0.422105	5.39542	0.384504	4.72853	0.493685	5.47836	0.336046	0.0196236	0.596346	-1.67688	Pre * Diabetic down vs Pre * Non-Diabetic	-2.90885	0.0169285	1.5805	1.5805	Post * Diabetic up vs Pre * Diabetic	3.00553	0.741241	1.06735	1.06735	Post * Non-Diabetic up vs Pre * Non-Diabetic	0.341891	0.540513	0.883053	-1.13243	Post * Diabetic down vs Post * Non-Diabetic	-0.639274	2.74034	2.74034	3.43952	3.43952	0.508322	0.508322	0.669136	0.669136	7.98958	7.98958	1
24058	241680_at	---	---	---	---	0.138768	0.352993	0.465139	0.334639	0.0233163	4.9483	0.340691	4.92334	0.340749	5.01961	0.38628	4.52417	0.488024	0.0800582	1.41002	1.41002	Pre * Diabetic up vs Pre * Non-Diabetic	2.00368	0.655144	1.06909	1.06909	Post * Diabetic up vs Pre * Diabetic	0.463808	0.0458834	1.53386	1.53386	Post * Non-Diabetic up vs Pre * Non-Diabetic	2.36104	0.928288	0.982774	-1.01753	Post * Diabetic down vs Post * Non-Diabetic	-0.0928735	2.70322	2.70322	0.948821	0.948821	0.588215	0.588215	1.05394	1.05394	7.82151	7.82151	1
19848	229692_at	---	---	---	---	0.141642	0.324683	0.352654	0.552666	0.0381904	6.46161	0.29063	6.38676	0.146788	5.8429	0.537187	6.24964	0.237181	0.054304	0.745667	-1.34108	Pre * Diabetic down vs Pre * Non-Diabetic	-2.2531	0.02111	1.45462	1.45462	Post * Diabetic up vs Pre * Diabetic	2.86128	0.817158	1.03772	1.03772	Post * Non-Diabetic up vs Pre * Non-Diabetic	0.238942	0.76933	1.04523	1.04523	Post * Diabetic up vs Post * Non-Diabetic	0.303394	2.65854	2.65854	1.07293	1.07293	0.973721	0.973721	0.384079	0.384079	6.14383	6.14383	1
21594	234667_at	---	---	---	---	0.151492	0.478752	0.262768	0.765339	0.0480761	3.67479	0.365724	3.95034	0.240106	4.28496	0.551076	3.88359	0.299596	0.0759047	1.36503	1.36503	Pre * Diabetic up vs Pre * Non-Diabetic	2.03804	0.0255104	0.635255	-1.57417	Post * Diabetic down vs Pre * Diabetic	-2.73845	0.880253	0.97111	-1.02975	Post * Non-Diabetic down vs Pre * Non-Diabetic	-0.155534	0.527857	0.892941	-1.1199	Post * Diabetic down vs Post * Non-Diabetic	-0.659897	2.51411	2.51411	0.541412	0.541412	1.45115	1.45115	0.0953774	0.0953774	5.43421	5.43421	1
24617	242775_at	---	---	---	---	0.161729	0.485371	0.0742758	0.954716	0.020273	4.54619	0.40738	4.43307	0.256806	3.99093	0.287722	4.44598	0.202564	0.035366	0.75486	-1.32475	Pre * Diabetic down vs Pre * Non-Diabetic	-2.52799	0.0169391	1.4754	1.4754	Post * Diabetic up vs Pre * Diabetic	3.00512	0.781028	0.960304	-1.04134	Post * Non-Diabetic down vs Pre * Non-Diabetic	-0.287512	0.268518	1.15976	1.15976	Post * Diabetic up vs Post * Non-Diabetic	1.18904	2.37669	2.37669	0.524884	0.524884	4.21075	4.21075	0.00343273	0.00343273	8.33836	8.33836	1
20778	232156_at	---	---	---	---	0.165043	0.952282	0.53467	0.040006	0.00659003	6.9982	0.385853	6.98264	0.487001	6.66671	0.193141	7.01654	0.444144	0.220031	0.822042	-1.21648	Pre * Diabetic down vs Pre * Non-Diabetic	-1.33049	0.968235	0.99513	-1.00489	Post * Diabetic down vs Pre * Diabetic	-0.0410845	0.036138	0.68451	-1.4609	Post * Non-Diabetic down vs Pre * Non-Diabetic	-2.51413	0.296569	1.19507	1.19507	Post * Diabetic up vs Post * Non-Diabetic	1.11662	2.33467	2.33467	0.00376492	0.00376492	0.420889	0.420889	5.99705	5.99705	13.2488	13.2488	1
6638	205955_at	---	---	---	---	0.175305	0.847507	0.841905	0.31102	0.0455376	5.82326	0.14922	5.66715	0.277406	5.7321	0.148573	5.9247	0.215114	0.21425	0.885551	-1.12924	Pre * Diabetic down vs Pre * Non-Diabetic	-1.34908	0.990068	1.00131	1.00131	Post * Diabetic up vs Pre * Diabetic	0.0128429	0.0429129	0.761901	-1.31251	Post * Non-Diabetic down vs Pre * Non-Diabetic	-2.40393	0.172046	1.16382	1.16382	Post * Diabetic up vs Post * Non-Diabetic	1.49983	2.21143	2.21143	0.0389474	0.0389474	0.0424534	0.0424534	1.16951	1.16951	5.59744	5.59744	1
11928	216583_x_at	---	---	---	---	0.17592	0.0312313	0.161723	0.441931	0.0145621	7.02525	0.174158	6.90504	0.201491	6.60447	0.350975	7.11756	0.170065	0.00317156	0.681276	-1.46783	Pre * Diabetic down vs Pre * Non-Diabetic	-4.15854	0.0151051	1.40095	1.40095	Post * Diabetic up vs Pre * Diabetic	3.08051	0.63618	0.943853	-1.05949	Post * Non-Diabetic down vs Pre * Non-Diabetic	-0.491637	0.916647	1.01121	1.01121	Post * Diabetic up vs Post * Non-Diabetic	0.108011	2.20436	2.20436	6.27009	6.27009	2.37677	2.37677	0.654416	0.654416	9.63908	9.63908	1
22315	236215_at	---	---	---	---	0.17932	0.453962	0.0963261	0.0177975	0.0173684	4.58716	0.367279	4.52433	0.365714	4.13955	0.659553	4.39347	0.476682	0.606198	0.917425	-1.09001	Pre * Diabetic down vs Pre * Non-Diabetic	-0.536512	0.944755	0.989689	-1.01042	Post * Diabetic down vs Pre * Diabetic	-0.0714999	0.0453959	0.654818	-1.52714	Post * Non-Diabetic down vs Pre * Non-Diabetic	-2.36789	0.102584	1.38659	1.38659	Post * Diabetic up vs Post * Non-Diabetic	1.84293	2.16583	2.16583	0.606999	0.606999	3.54907	3.54907	8.83697	8.83697	8.93231	8.93231	1
22760	237663_at	---	---	---	---	0.197969	0.620557	0.508986	0.776832	0.0405582	3.37176	0.630565	3.72268	0.31667	3.36718	0.442406	3.16287	0.426198	0.564717	1.1238	1.1238	Pre * Diabetic up vs Pre * Non-Diabetic	0.60062	0.822303	1.04239	1.04239	Post * Diabetic up vs Pre * Diabetic	0.23208	0.0668394	1.59163	1.59163	Post * Non-Diabetic up vs Pre * Non-Diabetic	2.11986	0.192161	0.736001	-1.35869	Post * Diabetic down vs Post * Non-Diabetic	-1.42435	1.97082	1.97082	0.260948	0.260948	0.477782	0.477782	0.0859653	0.0859653	5.95409	5.95409	1
21383	233731_at	---	---	---	---	0.204251	0.507219	0.0766229	0.242881	0.0492143	4.48413	0.269931	4.89449	0.18678	5.17141	0.573615	5.05985	0.393024	0.460792	1.1085	1.1085	Pre * Diabetic up vs Pre * Non-Diabetic	0.774712	0.0345332	0.692864	-1.44328	Post * Diabetic down vs Pre * Diabetic	-2.5433	0.998923	1.00023	1.00023	Post * Non-Diabetic up vs Pre * Non-Diabetic	0.00139253	0.11509	0.767863	-1.30232	Post * Diabetic down vs Post * Non-Diabetic	-1.7677	1.91068	1.91068	0.473066	0.473066	4.1289	4.1289	1.58981	1.58981	5.36455	5.36455	1
24901	243465_at	---	---	---	---	0.204494	0.147093	0.378217	0.217241	0.0166258	5.86588	0.648038	5.04993	0.777186	5.48032	0.605543	5.51336	0.632133	0.858722	1.05315	1.05315	Pre * Diabetic up vs Pre * Non-Diabetic	0.183828	0.959238	1.01364	1.01364	Post * Diabetic up vs Pre * Diabetic	0.052732	0.049106	0.480982	-2.07908	Post * Non-Diabetic down vs Pre * Non-Diabetic	-2.31756	0.0336964	2.21946	2.21946	Post * Diabetic up vs Post * Non-Diabetic	2.55906	1.90841	1.90841	2.47026	2.47026	0.870112	0.870112	1.79402	1.79402	9.10456	9.10456	1
23936	241159_x_at	---	---	---	---	0.205289	0.948566	0.623437	0.274724	0.0127342	6.63139	0.30375	6.82728	0.443687	6.81688	0.325558	6.50021	0.373139	0.236163	1.23591	1.23591	Pre * Diabetic up vs Pre * Non-Diabetic	1.28075	0.998357	0.999703	-1.0003	Post * Diabetic down vs Pre * Diabetic	-0.00212422	0.0513095	1.49477	1.49477	Post * Non-Diabetic up vs Pre * Non-Diabetic	2.28944	0.322465	0.826575	-1.20981	Post * Diabetic down vs Post * Non-Diabetic	-1.05448	1.90099	1.90099	0.0043751	0.0043751	0.260685	0.260685	1.37477	1.37477	10.1991	10.1991	1
21199	233181_at	---	---	---	---	0.208941	0.450186	0.566071	0.248321	0.00223977	5.21262	0.314582	5.40456	0.205448	5.91719	0.272423	5.43486	0.326152	0.0175407	1.39191	1.39191	Pre * Diabetic up vs Pre * Non-Diabetic	2.98223	0.00698575	0.673276	-1.48528	Post * Diabetic down vs Pre * Diabetic	-3.59966	0.451105	1.10925	1.10925	Post * Non-Diabetic up vs Pre * Non-Diabetic	0.79218	0.210873	0.844842	-1.18365	Post * Diabetic down vs Post * Non-Diabetic	-1.36014	1.86741	1.86741	0.617529	0.617529	0.358186	0.358186	1.55033	1.55033	19.497	19.497	1
23311	239131_at	---	---	---	---	0.209377	0.93993	0.495383	0.734996	0.0447968	4.14349	0.394985	4.02466	0.353017	3.67701	0.286844	3.85764	0.306792	0.493574	0.898353	-1.11315	Pre * Diabetic down vs Pre * Non-Diabetic	-0.717341	0.0393408	1.33591	1.33591	Post * Diabetic up vs Pre * Diabetic	2.45964	0.735598	1.05387	1.05387	Post * Non-Diabetic up vs Pre * Non-Diabetic	0.349691	0.443671	1.13877	1.13877	Post * Diabetic up vs Post * Non-Diabetic	0.805759	1.86346	1.86346	0.00597116	0.00597116	0.51015	0.51015	0.122867	0.122867	5.64727	5.64727	1
23539	239714_at	---	---	---	---	0.209665	0.872207	0.318029	0.311254	0.012893	4.0105	0.385389	4.23656	0.283023	4.24248	0.514748	3.85503	0.300005	0.171208	1.256	1.256	Pre * Diabetic up vs Pre * Non-Diabetic	1.50314	0.746443	0.950412	-1.05218	Post * Diabetic down vs Pre * Diabetic	-0.334721	0.0365873	1.57038	1.57038	Post * Non-Diabetic up vs Pre * Non-Diabetic	2.50619	0.14476	0.760148	-1.31553	Post * Diabetic down vs Post * Non-Diabetic	-1.61598	1.86085	1.86085	0.0272356	0.0272356	1.13388	1.13388	1.1683	1.1683	10.1465	10.1465	1
24783	243111_at	---	---	---	---	0.217395	0.984768	0.590489	0.899293	0.0384279	4.53212	0.2626	4.29146	0.360409	4.04644	0.366959	4.24314	0.353681	0.34316	0.864413	-1.15685	Pre * Diabetic down vs Pre * Non-Diabetic	-1.00757	0.0351408	1.38265	1.38265	Post * Diabetic up vs Pre * Diabetic	2.53209	0.868585	1.0275	1.0275	Post * Non-Diabetic up vs Pre * Non-Diabetic	0.170849	0.369996	1.1632	1.1632	Post * Diabetic up vs Post * Non-Diabetic	0.949853	1.79269	1.79269	0.000383132	0.000383132	0.314154	0.314154	0.0170641	0.0170641	6.12413	6.12413	1
24247	242030_at	---	---	---	---	0.226166	0.75377	0.219249	0.838216	0.0475059	6.18887	0.178528	6.3344	0.259615	6.1928	0.196065	6.03399	0.161321	0.18801	1.13371	1.13371	Pre * Diabetic up vs Pre * Non-Diabetic	1.43934	0.911336	1.00971	1.00971	Post * Diabetic up vs Pre * Diabetic	0.114926	0.0744115	1.23091	1.23091	Post * Non-Diabetic up vs Pre * Non-Diabetic	2.05084	0.47639	0.929976	-1.0753	Post * Diabetic down vs Post * Non-Diabetic	-0.747092	1.71929	1.71929	0.103958	0.103958	1.77684	1.77684	0.0444913	0.0444913	5.46991	5.46991	1
1935	1562942_at	---	---	---	---	0.232545	0.211129	0.132499	0.786414	0.0114602	3.74262	0.256555	3.84008	0.221523	3.70364	0.244549	4.10841	0.135358	0.0361588	0.774416	-1.2913	Pre * Diabetic down vs Pre * Non-Diabetic	-2.51375	0.924639	1.0083	1.0083	Post * Diabetic up vs Pre * Diabetic	0.0976151	0.0568366	0.788795	-1.26776	Post * Non-Diabetic down vs Pre * Non-Diabetic	-2.22388	0.929347	0.989915	-1.01019	Post * Diabetic down vs Post * Non-Diabetic	-0.091497	1.66835	1.66835	1.78512	1.78512	2.80506	2.80506	0.0785262	0.0785262	10.6531	10.6531	1
21256	233313_at	---	---	---	---	0.233263	0.555555	0.830222	0.513232	0.0177463	5.26815	0.391361	5.20121	0.37172	4.64963	0.481141	5.05066	0.293624	0.128358	0.761872	-1.31256	Pre * Diabetic down vs Pre * Non-Diabetic	-1.69584	0.028266	1.42835	1.42835	Post * Diabetic up vs Pre * Diabetic	2.67219	0.98208	1.00391	1.00391	Post * Non-Diabetic up vs Pre * Non-Diabetic	0.0231731	0.656614	1.08399	1.08399	Post * Diabetic up vs Post * Non-Diabetic	0.461668	1.66273	1.66273	0.371936	0.371936	0.0490799	0.0490799	0.468003	0.468003	8.84819	8.84819	1
23383	239301_at	---	---	---	---	0.239781	0.758044	0.44098	0.360031	0.0389759	6.04272	0.35556	5.88951	0.244064	5.36476	0.673293	5.68608	0.269576	0.191539	0.797654	-1.25368	Pre * Diabetic down vs Pre * Non-Diabetic	-1.42658	0.0380862	1.44237	1.44237	Post * Diabetic up vs Pre * Diabetic	2.48043	0.958357	1.00976	1.00976	Post * Non-Diabetic up vs Pre * Non-Diabetic	0.0538732	0.47916	1.1394	1.1394	Post * Diabetic up vs Post * Non-Diabetic	0.742248	1.61287	1.61287	0.100247	0.100247	0.657254	0.657254	0.942655	0.942655	6.07926	6.07926	1
24595	242732_at	---	---	---	---	0.240284	0.346244	0.991451	0.221805	0.0492675	4.09324	0.463713	4.54789	0.411038	4.35601	0.538082	4.16097	0.276545	0.532654	1.12009	1.12009	Pre * Diabetic up vs Pre * Non-Diabetic	0.652046	0.859876	0.964625	-1.03667	Post * Diabetic down vs Pre * Diabetic	-0.182308	0.0585292	1.61909	1.61909	Post * Non-Diabetic up vs Pre * Non-Diabetic	2.20507	0.0720416	0.667327	-1.49852	Post * Diabetic down vs Post * Non-Diabetic	-2.07167	1.6091	1.6091	0.977039	0.977039	0.000122198	0.000122198	1.75528	1.75528	5.36135	5.36135	1
22679	237243_at	---	---	---	---	0.262846	0.806589	0.847347	0.463337	0.0222344	3.59541	0.441494	4.02421	0.482036	4.20087	0.24162	3.72751	0.49788	0.111414	1.4001	1.4001	Pre * Diabetic up vs Pre * Non-Diabetic	1.78898	0.0294798	0.596877	-1.67539	Post * Diabetic down vs Pre * Diabetic	-2.64508	0.76248	1.07372	1.07372	Post * Non-Diabetic up vs Pre * Non-Diabetic	0.312733	0.269165	0.77831	-1.28483	Post * Diabetic down vs Post * Non-Diabetic	-1.1873	1.45064	1.45064	0.0632061	0.0632061	0.0395379	0.0395379	0.593149	0.593149	7.99496	7.99496	1
18808	227854_at	---	---	---	---	0.270904	0.734621	0.603283	0.987996	0.0231279	6.40063	0.126003	6.07484	0.368524	5.96647	0.180716	6.1266	0.311704	0.364025	0.885955	-1.12873	Pre * Diabetic down vs Pre * Non-Diabetic	-0.962416	0.0335754	1.3529	1.3529	Post * Diabetic up vs Pre * Diabetic	2.56137	0.875195	0.97697	-1.02357	Post * Non-Diabetic down vs Pre * Non-Diabetic	-0.162168	0.181493	1.22686	1.22686	Post * Diabetic up vs Post * Non-Diabetic	1.46346	1.39865	1.39865	0.121519	0.121519	0.292613	0.292613	0.000240915	0.000240915	7.85097	7.85097	1
22245	236032_at	---	---	---	---	0.27109	0.0662793	0.432413	0.0412483	0.0239719	5.30729	0.213239	5.34143	0.167246	4.64105	0.507927	5.17062	0.168701	0.00702224	0.69894	-1.43074	Pre * Diabetic down vs Pre * Non-Diabetic	-3.59607	0.0300454	1.37514	1.37514	Post * Diabetic up vs Pre * Diabetic	2.63284	0.559876	0.925298	-1.08073	Post * Non-Diabetic down vs Pre * Non-Diabetic	-0.608273	0.740787	1.03874	1.03874	Post * Diabetic up vs Post * Non-Diabetic	0.342518	1.39747	1.39747	4.2476	4.2476	0.683304	0.683304	5.90142	5.90142	7.72128	7.72128	1
12078	217249_x_at	---	---	---	---	0.271621	0.352284	0.431026	0.716888	0.00605394	9.53521	0.232722	9.30036	0.228712	8.89531	0.303688	9.45454	0.256802	0.00924941	0.690239	-1.44877	Pre * Diabetic down vs Pre * Non-Diabetic	-3.40808	0.013121	1.52097	1.52097	Post * Diabetic up vs Pre * Diabetic	3.17371	0.293909	0.855073	-1.16949	Post * Non-Diabetic down vs Pre * Non-Diabetic	-1.12324	0.128817	1.22777	1.22777	Post * Diabetic up vs Post * Non-Diabetic	1.69348	1.39413	1.39413	0.951746	0.951746	0.687601	0.687601	0.14117	0.14117	13.6804	13.6804	1
20244	230604_at	---	---	---	---	0.271757	0.452162	0.282639	0.249443	0.0200608	6.92215	0.304814	6.55725	0.413082	6.75189	0.57704	6.75405	0.446819	0.98378	0.996149	-1.00387	Pre * Diabetic down vs Pre * Non-Diabetic	-0.0209736	0.877389	0.979425	-1.02101	Post * Diabetic down vs Pre * Diabetic	-0.159289	0.0992944	0.730109	-1.36966	Post * Non-Diabetic down vs Pre * Non-Diabetic	-1.86416	0.176071	1.33631	1.33631	Post * Diabetic up vs Post * Non-Diabetic	1.48412	1.39327	1.39327	0.612	0.612	1.32677	1.32677	1.54234	1.54234	8.37801	8.37801	1
1088	1557252_at	---	---	---	---	0.274949	0.479482	0.362384	0.895443	0.014736	4.00334	0.299998	3.79485	0.202312	3.23576	0.680419	3.89227	0.387349	0.036881	0.652259	-1.53313	Pre * Diabetic down vs Pre * Non-Diabetic	-2.50106	0.0239232	1.67688	1.67688	Post * Diabetic up vs Pre * Diabetic	2.78004	0.594464	0.889523	-1.1242	Post * Non-Diabetic down vs Pre * Non-Diabetic	-0.554394	0.313121	1.2296	1.2296	Post * Diabetic up vs Post * Non-Diabetic	1.07643	1.37338	1.37338	0.53957	0.53957	0.932953	0.932953	0.0184032	0.0184032	9.59045	9.59045	1
24939	243576_at	---	---	---	---	0.276916	0.488924	0.260617	0.329974	0.0117227	4.38421	0.388491	4.79561	0.18885	5.014	0.415052	4.85472	0.281242	0.371389	1.12792	1.12792	Pre * Diabetic up vs Pre * Non-Diabetic	0.946942	0.023326	0.706232	-1.41597	Post * Diabetic down vs Pre * Diabetic	-2.79643	0.679774	1.06586	1.06586	Post * Non-Diabetic up vs Pre * Non-Diabetic	0.428238	0.074269	0.747349	-1.33806	Post * Diabetic down vs Post * Non-Diabetic	-2.05207	1.36128	1.36128	0.516175	0.516175	1.46543	1.46543	1.07578	1.07578	10.5545	10.5545	1
21306	233453_at	---	---	---	---	0.280227	0.413375	0.65039	0.00982029	0.0407403	6.04234	0.292497	6.22908	0.173228	6.39706	0.281507	6.21613	0.373482	0.312122	1.10947	1.10947	Pre * Diabetic up vs Pre * Non-Diabetic	1.07881	0.657259	0.947534	-1.05537	Post * Diabetic down vs Pre * Diabetic	-0.460729	0.0516008	1.32586	1.32586	Post * Non-Diabetic up vs Pre * Non-Diabetic	2.28582	0.0624528	0.792891	-1.26121	Post * Diabetic down vs Post * Non-Diabetic	-2.16345	1.34118	1.34118	0.728412	0.728412	0.221603	0.221603	11.3408	11.3408	5.94008	5.94008	1
14190	220874_at	---	---	---	---	0.282281	0.800132	0.289144	0.187444	0.00403182	6.46948	0.437525	6.96203	0.517198	7.03632	0.599519	6.36449	0.349423	0.0382832	1.60353	1.60353	Pre * Diabetic up vs Pre * Non-Diabetic	2.47712	0.322473	0.80992	-1.23469	Post * Diabetic down vs Pre * Diabetic	-1.05446	0.0239311	1.90442	1.90442	Post * Non-Diabetic up vs Pre * Non-Diabetic	2.77982	0.111507	0.681957	-1.46637	Post * Diabetic down vs Post * Non-Diabetic	-1.78843	1.32889	1.32889	0.0676046	0.0676046	1.28875	1.28875	2.07764	2.07764	15.8825	15.8825	1
19539	229066_at	---	---	---	---	0.28447	0.461707	0.80057	0.390216	0.0315753	7.56841	0.281835	7.35102	0.105253	7.18549	0.316251	7.25759	0.15843	0.632502	0.955749	-1.0463	Pre * Diabetic down vs Pre * Non-Diabetic	-0.497082	0.0410872	1.23329	1.23329	Post * Diabetic up vs Pre * Diabetic	2.43179	0.905082	0.987207	-1.01296	Post * Non-Diabetic down vs Pre * Non-Diabetic	-0.123077	0.118005	1.19399	1.19399	Post * Diabetic up vs Post * Non-Diabetic	1.75127	1.31594	1.31594	0.585861	0.585861	0.068202	0.068202	0.825174	0.825174	6.7645	6.7645	1
2535	1570623_at	---	---	---	---	0.29016	0.82015	0.591809	0.118836	0.046936	3.35025	1.07579	3.79095	1.13823	4.46803	0.938169	3.14786	2.16858	0.176923	2.37447	2.37447	Pre * Diabetic up vs Pre * Non-Diabetic	1.48084	0.879157	0.91039	-1.09843	Post * Diabetic down vs Pre * Diabetic	-0.156971	0.0835731	3.99997	3.99997	Post * Non-Diabetic up vs Pre * Non-Diabetic	1.97593	0.37478	0.540429	-1.85038	Post * Diabetic down vs Post * Non-Diabetic	-0.939895	1.28292	1.28292	0.0544811	0.0544811	0.311885	0.311885	3.0508	3.0508	5.50613	5.50613	1
22464	236574_at	---	---	---	---	0.29509	0.298352	0.320438	0.813402	0.0390969	5.19734	0.31584	5.25262	0.182708	5.59363	0.385649	5.24883	0.232763	0.0599304	1.28936	1.28936	Pre * Diabetic up vs Pre * Non-Diabetic	2.1899	0.0477767	0.774445	-1.29125	Post * Diabetic down vs Pre * Diabetic	-2.33514	0.935282	1.01121	1.01121	Post * Non-Diabetic up vs Pre * Non-Diabetic	0.0837903	0.924524	0.987471	-1.01269	Post * Diabetic down vs Post * Non-Diabetic	-0.0977649	1.25507	1.25507	1.20342	1.20342	1.12191	1.12191	0.0595163	0.0595163	6.06947	6.06947	1
809	1555929_s_at	---	---	---	---	0.302627	0.470102	0.133501	0.232305	0.00544499	3.79754	0.659434	3.27976	0.555756	3.22381	0.350336	3.74099	0.800798	0.30375	0.765391	-1.30652	Pre * Diabetic down vs Pre * Non-Diabetic	-1.09897	0.447952	1.20419	1.20419	Post * Diabetic up vs Pre * Diabetic	0.79792	0.0390033	0.499764	-2.00094	Post * Non-Diabetic down vs Pre * Non-Diabetic	-2.46517	0.053769	1.84423	1.84423	Post * Diabetic up vs Post * Non-Diabetic	2.25944	1.21376	1.21376	0.56362	0.56362	2.78835	2.78835	1.67023	1.67023	14.2329	14.2329	1
23334	239184_at	---	---	---	---	0.302868	0.0555734	0.314756	0.375577	0.0204524	4.76498	0.522844	4.82272	0.168072	3.54779	1.12216	4.80123	0.377878	0.00656826	0.411719	-2.42884	Pre * Diabetic down vs Pre * Non-Diabetic	-3.64218	0.0316226	2.00445	2.00445	Post * Diabetic up vs Pre * Diabetic	2.5999	0.614897	0.853705	-1.17136	Post * Non-Diabetic down vs Pre * Non-Diabetic	-0.523375	0.904588	0.96669	-1.03446	Post * Diabetic down vs Post * Non-Diabetic	-0.123721	1.21247	1.21247	4.6902	4.6902	1.15037	1.15037	0.880303	0.880303	8.30523	8.30523	1
23886	240877_x_at	---	---	---	---	0.305701	0.0507036	0.482432	0.413852	0.0130336	9.3348	0.277452	9.23252	0.137394	9.69263	0.226427	9.27336	0.160042	0.00773874	1.33945	1.33945	Pre * Diabetic up vs Pre * Non-Diabetic	3.5294	0.0297597	0.818709	-1.22144	Post * Diabetic down vs Pre * Diabetic	-2.639	0.736643	1.03294	1.03294	Post * Non-Diabetic up vs Pre * Non-Diabetic	0.348244	0.532112	1.06165	1.06165	Post * Diabetic up vs Post * Non-Diabetic	0.652932	1.19735	1.19735	4.92793	4.92793	0.542509	0.542509	0.7428	0.7428	10.1007	10.1007	1
25848	AFFX-r2-Ec-bioD-3_at	---	---	---	---	0.30634	0.659025	0.988686	0.949474	0.020816	11.731	0.415584	11.7733	0.298211	12.0377	0.374453	11.8049	0.278099	0.289855	1.17438	1.17438	Pre * Diabetic up vs Pre * Non-Diabetic	1.13343	0.0543607	0.812813	-1.2303	Post * Diabetic down vs Pre * Diabetic	-2.25243	0.907208	0.985683	-1.01453	Post * Non-Diabetic down vs Pre * Non-Diabetic	-0.120305	0.834703	0.968414	-1.03262	Post * Diabetic down vs Post * Non-Diabetic	-0.21559	1.19397	1.19397	0.206767	0.206767	0.000214027	0.000214027	0.00427483	0.00427483	8.23923	8.23923	1
1686	1560386_at	---	---	---	---	0.308742	0.263886	0.625677	0.595419	0.0479618	5.87995	0.479002	5.96195	0.311824	5.12266	0.934516	5.8054	0.362468	0.0675038	0.620748	-1.61096	Pre * Diabetic down vs Pre * Non-Diabetic	-2.11351	0.058265	1.5549	1.5549	Post * Diabetic up vs Pre * Diabetic	2.20797	0.988542	1.00368	1.00368	Post * Non-Diabetic up vs Pre * Non-Diabetic	0.0148152	0.878832	0.961663	-1.03987	Post * Diabetic down vs Post * Non-Diabetic	-0.157397	1.18135	1.18135	1.40127	1.40127	0.257283	0.257283	0.305734	0.305734	5.44132	5.44132	1
24666	242860_at	---	---	---	---	0.315513	0.317241	0.342554	0.629212	0.0309131	4.4302	0.33466	4.58971	0.282006	5.18259	0.561276	4.57221	0.563242	0.0435369	1.55675	1.55675	Pre * Diabetic up vs Pre * Non-Diabetic	2.39468	0.0428911	0.631431	-1.5837	Post * Diabetic down vs Pre * Diabetic	-2.40425	0.756901	1.07412	1.07412	Post * Non-Diabetic up vs Pre * Non-Diabetic	0.320362	0.680219	0.915147	-1.09272	Post * Diabetic down vs Post * Non-Diabetic	-0.427601	1.14654	1.14654	1.10822	1.10822	1.01791	1.01791	0.251972	0.251972	6.83565	6.83565	1
22651	237119_at	---	---	---	---	0.31581	0.728811	0.255101	0.527684	0.0489171	5.25199	0.605204	4.80166	0.408395	4.05816	1.34006	4.69066	0.550846	0.157239	0.621568	-1.60883	Pre * Diabetic down vs Pre * Non-Diabetic	-1.5606	0.0553104	1.99954	1.99954	Post * Diabetic up vs Pre * Diabetic	2.24133	0.876781	0.943351	-1.06005	Post * Non-Diabetic down vs Pre * Non-Diabetic	-0.160086	0.442616	1.31749	1.31749	Post * Diabetic up vs Post * Non-Diabetic	0.807697	1.14504	1.14504	0.127153	0.127153	1.5028	1.5028	0.43584	0.43584	5.38254	5.38254	1
22195	235921_at	---	---	---	---	0.321398	0.260959	0.677643	0.0683418	0.0142899	7.02465	0.171028	7.04556	0.516004	6.43609	0.694605	7.29019	0.395897	0.018356	0.581014	-1.72113	Pre * Diabetic down vs Pre * Non-Diabetic	-2.95248	0.460089	1.171	1.171	Post * Diabetic up vs Pre * Diabetic	0.775971	0.0435289	0.578133	-1.7297	Post * Non-Diabetic down vs Pre * Non-Diabetic	-2.39479	0.453451	1.17684	1.17684	Post * Diabetic up vs Post * Non-Diabetic	0.787926	1.11717	1.11717	1.41973	1.41973	0.186012	0.186012	4.43346	4.43346	9.7167	9.7167	1
21151	233037_at	---	---	---	---	0.324435	0.297695	0.0503753	0.0138148	0.0464483	6.07709	0.643145	6.65914	0.485167	5.73594	0.561333	5.63544	0.227268	0.669974	1.06395	1.06395	Pre * Diabetic up vs Pre * Non-Diabetic	0.442317	0.74901	0.950767	-1.05178	Post * Diabetic down vs Pre * Diabetic	-0.331189	0.0820133	1.411	1.411	Post * Non-Diabetic up vs Pre * Non-Diabetic	1.9881	0.0675793	0.716921	-1.39485	Post * Diabetic down vs Post * Non-Diabetic	-2.11279	1.10233	1.10233	1.20689	1.20689	5.29559	5.29559	9.85673	9.85673	5.53757	5.53757	1
12099	217329_x_at	---	---	---	---	0.328784	0.220855	0.728103	2.79e-13	0.0354479	11.4335	0.187949	11.3445	0.179813	11.1196	0.306867	11.4683	0.127525	0.0255504	0.788824	-1.26771	Pre * Diabetic down vs Pre * Non-Diabetic	-2.73743	0.0467378	1.24305	1.24305	Post * Diabetic up vs Pre * Diabetic	2.34922	0.286581	0.913303	-1.09493	Post * Non-Diabetic down vs Pre * Non-Diabetic	-1.14174	0.4508	1.07362	1.07362	Post * Diabetic up vs Post * Non-Diabetic	0.792734	1.08143	1.08143	1.70515	1.70515	0.129663	0.129663	7954.41	7954.41	6.38322	6.38322	1
21311	233473_x_at	---	---	---	---	0.335885	0.855488	0.680593	0.513444	0.0310323	9.83437	0.364686	10.0468	0.391298	9.9428	0.322318	9.77607	0.388453	0.500281	1.12031	1.12031	Pre * Diabetic up vs Pre * Non-Diabetic	0.705909	0.976134	0.996052	-1.00396	Post * Diabetic down vs Pre * Diabetic	-0.0308639	0.121415	1.32638	1.32638	Post * Non-Diabetic up vs Pre * Non-Diabetic	1.73253	0.349749	0.841304	-1.18863	Post * Diabetic down vs Post * Non-Diabetic	-0.993091	1.04818	1.04818	0.0349259	0.0349259	0.182385	0.182385	0.46752	0.46752	6.8227	6.8227	1
939	1556385_at	---	---	---	---	0.340863	0.345551	0.377667	9.5e-12	0.00749866	6.92973	0.305618	7.11177	0.135197	7.32169	0.17415	6.91152	0.22128	0.0121164	1.31373	1.31373	Pre * Diabetic up vs Pre * Non-Diabetic	3.22672	0.0169136	0.762094	-1.31217	Post * Diabetic down vs Pre * Diabetic	-3.00611	0.087059	1.16313	1.16313	Post * Non-Diabetic up vs Pre * Non-Diabetic	1.9495	0.124799	0.860768	-1.16175	Post * Diabetic down vs Post * Non-Diabetic	-1.71441	1.0255	1.0255	0.979984	0.979984	0.872227	0.872227	3287.83	3287.83	12.6095	12.6095	1
23279	239063_at	---	---	---	---	0.348168	0.278325	0.0390486	0.874737	0.0068694	5.17728	0.233928	5.33445	0.292863	5.47694	0.170711	5.18555	0.234137	0.0291314	1.26366	1.26366	Pre * Diabetic up vs Pre * Non-Diabetic	2.65275	0.0257107	0.804647	-1.24278	Post * Diabetic down vs Pre * Diabetic	-2.73339	0.582834	1.05776	1.05776	Post * Non-Diabetic up vs Pre * Non-Diabetic	0.572309	0.695712	0.961279	-1.04028	Post * Diabetic down vs Post * Non-Diabetic	-0.405537	0.993108	0.993108	1.31421	1.31421	6.07338	6.07338	0.0264937	0.0264937	13.041	13.041	1
21176	233103_at	---	---	---	---	0.348773	0.28783	0.0199321	0.0393504	0.00561304	5.49643	0.185661	5.34581	0.206368	5.04027	0.439349	5.20654	0.455215	0.890835	0.977818	-1.02269	Pre * Diabetic down vs Pre * Non-Diabetic	-0.141681	0.612196	1.06788	1.06788	Post * Diabetic up vs Pre * Diabetic	0.527443	0.0715386	0.719259	-1.39032	Post * Non-Diabetic down vs Pre * Non-Diabetic	-2.07618	0.0606452	1.45176	1.45176	Post * Diabetic up vs Post * Non-Diabetic	2.18229	0.990469	0.990469	1.26027	1.26027	8.40232	8.40232	6.04906	6.04906	14.0729	14.0729	1
21250	233296_x_at	---	---	---	---	0.349105	0.934808	0.755573	0.491291	0.0149813	10.1436	0.268545	10.3116	0.35236	10.2614	0.433972	10.0804	0.405339	0.477642	1.12826	1.12826	Pre * Diabetic up vs Pre * Non-Diabetic	0.7449	0.922316	0.988676	-1.01145	Post * Diabetic down vs Pre * Diabetic	-0.100635	0.117546	1.29304	1.29304	Post * Non-Diabetic up vs Pre * Non-Diabetic	1.75383	0.414547	0.862683	-1.15917	Post * Diabetic down vs Post * Non-Diabetic	-0.860518	0.989026	0.989026	0.00703579	0.00703579	0.103801	0.103801	0.520208	0.520208	9.52306	9.52306	1
22942	238393_at	---	---	---	---	0.356085	0.0926462	0.164226	0.609857	0.0313358	3.22146	1.21945	3.65955	0.467379	1.92104	1.81328	3.52708	0.550231	0.0251893	0.309	-3.23624	Pre * Diabetic down vs Pre * Non-Diabetic	-2.74664	0.0620574	2.12389	2.12389	Post * Diabetic up vs Pre * Diabetic	2.16753	0.938378	0.965488	-1.03575	Post * Non-Diabetic down vs Pre * Non-Diabetic	-0.0797725	0.429441	0.679742	-1.47115	Post * Diabetic down vs Post * Non-Diabetic	-0.832191	0.959149	0.959149	3.45639	3.45639	2.34492	2.34492	0.281934	0.281934	6.79001	6.79001	1
23725	240237_at	---	---	---	---	0.365302	0.267515	0.293063	0.452763	0.045685	3.29535	0.253928	2.62147	0.939959	2.9464	0.414576	3.12929	0.556583	0.842592	0.944408	-1.05886	Pre * Diabetic down vs Pre * Non-Diabetic	-0.205132	0.748104	1.09968	1.09968	Post * Diabetic up vs Pre * Diabetic	0.332435	0.102382	0.53898	-1.85536	Post * Non-Diabetic down vs Pre * Non-Diabetic	-1.84421	0.0691586	1.92688	1.92688	Post * Diabetic up vs Post * Non-Diabetic	2.09794	0.921052	0.921052	1.37878	1.37878	1.26643	1.26643	0.622793	0.622793	5.58764	5.58764	1
23406	239363_at	---	---	---	---	0.381013	0.177652	0.649991	0.330883	0.0241323	5.02287	0.340062	4.60458	0.346646	4.82837	0.206718	4.76958	0.452528	0.682407	1.06758	1.06758	Pre * Diabetic up vs Pre * Non-Diabetic	0.424471	0.815622	1.0309	1.0309	Post * Diabetic up vs Pre * Diabetic	0.240993	0.121263	0.758213	-1.31889	Post * Non-Diabetic down vs Pre * Non-Diabetic	-1.73335	0.056629	1.45152	1.45152	Post * Diabetic up vs Post * Non-Diabetic	2.22623	0.85944	0.85944	2.10287	2.10287	0.222152	0.222152	1.07149	1.07149	7.69729	7.69729	1
22271	236106_at	---	---	---	---	0.383979	0.761549	0.299178	0.3406	0.0415948	4.06807	0.25031	4.2179	0.374011	4.28002	0.443354	4.03545	0.365886	0.439115	1.13692	1.13692	Pre * Diabetic up vs Pre * Non-Diabetic	0.814157	0.796132	0.961435	-1.04011	Post * Diabetic down vs Pre * Diabetic	-0.267122	0.121559	1.36463	1.36463	Post * Non-Diabetic up vs Pre * Non-Diabetic	1.73175	0.240284	0.801004	-1.24843	Post * Diabetic down vs Post * Non-Diabetic	-1.2685	0.848257	0.848257	0.0972589	0.0972589	1.23247	1.23247	1.02669	1.02669	5.8754	5.8754	1
25073	243941_at	---	---	---	---	0.393419	0.067346	0.327723	0.729545	0.0449694	6.18086	0.243125	6.18414	0.305665	6.64059	0.360971	6.10261	0.216164	0.0113726	1.47394	1.47394	Pre * Diabetic up vs Pre * Non-Diabetic	3.26903	0.0639655	0.746849	-1.33896	Post * Diabetic down vs Pre * Diabetic	-2.14809	0.628673	1.07807	1.07807	Post * Non-Diabetic up vs Pre * Non-Diabetic	0.50277	0.879299	1.02109	1.02109	Post * Diabetic up vs Post * Non-Diabetic	0.156785	0.813547	0.813547	4.2084	4.2084	1.08649	1.08649	0.128224	0.128224	5.63557	5.63557	1
23216	238915_at	---	---	---	---	0.395141	0.492276	0.0828404	0.448003	0.0315229	5.79943	0.474783	5.63174	0.402214	5.19787	0.610278	5.58704	0.31193	0.108449	0.738233	-1.35459	Pre * Diabetic down vs Pre * Non-Diabetic	-1.80662	0.0633284	1.38676	1.38676	Post * Diabetic up vs Pre * Diabetic	2.15451	0.79673	0.951385	-1.0511	Post * Non-Diabetic down vs Pre * Non-Diabetic	-0.266318	0.703032	1.07606	1.07606	Post * Diabetic up vs Post * Non-Diabetic	0.395188	0.807357	0.807357	0.508062	0.508062	3.92683	3.92683	0.636528	0.636528	6.77007	6.77007	1
22551	236829_at	---	---	---	---	0.395281	0.0735883	0.495363	0.0837363	0.0213775	4.76887	0.207686	4.42913	0.127579	4.47699	0.388228	4.56042	0.168704	0.727919	0.968193	-1.03285	Pre * Diabetic down vs Pre * Non-Diabetic	-0.360344	0.400689	1.09912	1.09912	Post * Diabetic up vs Pre * Diabetic	0.887529	0.0533139	0.771964	-1.2954	Post * Non-Diabetic down vs Pre * Non-Diabetic	-2.26489	0.0125909	1.37851	1.37851	Post * Diabetic up vs Post * Non-Diabetic	3.20113	0.806856	0.806856	3.99346	3.99346	0.510198	0.510198	3.89933	3.89933	8.14008	8.14008	1
25802	AFFX-CreX-5_at	---	---	---	---	0.402288	0.519861	0.639497	0.657108	0.0443742	12.4485	0.340651	12.4639	0.22782	12.7614	0.33294	12.5165	0.230503	0.182226	1.18725	1.18725	Pre * Diabetic up vs Pre * Non-Diabetic	1.46071	0.0864299	0.833634	-1.19957	Post * Diabetic down vs Pre * Diabetic	-1.9542	0.954578	1.00699	1.00699	Post * Non-Diabetic up vs Pre * Non-Diabetic	0.0587678	0.895053	0.982864	-1.01744	Post * Diabetic down vs Post * Non-Diabetic	-0.136167	0.782126	0.782126	0.444899	0.444899	0.236916	0.236916	0.212473	0.212473	5.67617	5.67617	1
21916	235392_at	---	---	---	---	0.40239	0.199648	0.0620814	0.578181	0.0382247	6.46133	0.568969	6.93032	0.289209	6.52713	0.424768	6.38467	0.273836	0.690405	1.06067	1.06067	Pre * Diabetic up vs Pre * Non-Diabetic	0.41307	0.559271	0.906466	-1.10318	Post * Diabetic down vs Pre * Diabetic	-0.609231	0.084094	1.42287	1.42287	Post * Non-Diabetic up vs Pre * Non-Diabetic	1.97192	0.0400418	0.675717	-1.47991	Post * Diabetic down vs Post * Non-Diabetic	-2.44831	0.781773	0.781773	1.8861	1.8861	4.69709	4.69709	0.335857	0.335857	6.14098	6.14098	1
23907	240964_at	---	---	---	---	0.422597	0.589495	0.934248	0.112196	0.00913768	3.88364	0.320363	3.64866	0.291017	2.75243	0.866008	3.51302	0.342386	0.0340172	0.611521	-1.63527	Pre * Diabetic down vs Pre * Non-Diabetic	-2.55297	0.0288077	1.75181	1.75181	Post * Diabetic up vs Pre * Diabetic	2.65995	0.353594	0.790586	-1.26488	Post * Non-Diabetic down vs Pre * Non-Diabetic	-0.984738	0.198124	1.35503	1.35503	Post * Diabetic up vs Post * Non-Diabetic	1.40332	0.714231	0.714231	0.310724	0.310724	0.00724752	0.00724752	3.18406	3.18406	11.6711	11.6711	1
1138	1557437_a_at	---	---	---	---	0.440114	0.947434	0.146664	0.590755	0.0156863	4.7802	0.65859	4.99298	0.234207	5.08069	0.490472	4.58898	0.640587	0.266631	1.31872	1.31872	Pre * Diabetic up vs Pre * Non-Diabetic	1.19413	0.568484	0.885586	-1.1292	Post * Diabetic down vs Pre * Diabetic	-0.594691	0.106097	1.58742	1.58742	Post * Non-Diabetic up vs Pre * Non-Diabetic	1.82095	0.262838	0.735686	-1.35928	Post * Diabetic down vs Post * Non-Diabetic	-1.20445	0.659849	0.659849	0.00457012	0.00457012	2.58329	2.58329	0.313697	0.313697	9.33688	9.33688	1
21307	233455_at	---	---	---	---	0.443535	0.77957	0.808621	0.21514	0.0315806	4.59259	0.429688	4.20081	0.465978	3.6493	0.807006	4.05192	0.265412	0.234842	0.770556	-1.29776	Pre * Diabetic down vs Pre * Non-Diabetic	-1.28471	0.062033	1.60819	1.60819	Post * Diabetic up vs Pre * Diabetic	2.16778	0.56681	0.861303	-1.16103	Post * Non-Diabetic down vs Pre * Non-Diabetic	-0.597322	0.149264	1.43875	1.43875	Post * Diabetic up vs Post * Non-Diabetic	1.59552	0.649649	0.649649	0.0826793	0.0826793	0.0626782	0.0626782	1.81222	1.81222	6.76395	6.76395	1
2132	1565696_at	---	---	---	---	0.446813	0.704886	0.96143	0.381939	0.0102905	3.65299	0.349595	3.98438	0.32914	4.01344	0.242703	3.62631	0.307761	0.0758332	1.32296	1.32296	Pre * Diabetic up vs Pre * Non-Diabetic	2.03864	0.0377686	0.715138	-1.39833	Post * Diabetic down vs Pre * Diabetic	-2.4858	0.462065	1.13264	1.13264	Post * Non-Diabetic up vs Pre * Non-Diabetic	0.772433	0.2743	0.835307	-1.19717	Post * Diabetic down vs Post * Non-Diabetic	-1.17362	0.640002	0.640002	0.151913	0.151913	0.00248937	0.00248937	0.855933	0.855933	11.1296	11.1296	1
25831	AFFX-r2-Bs-dap-3_at	---	---	---	---	0.446834	0.391175	0.849473	0.936229	0.0403845	11.5415	0.931507	11.4157	0.651111	12.1346	0.850707	11.4275	0.713846	0.169942	1.63928	1.63928	Pre * Diabetic up vs Pre * Non-Diabetic	1.50817	0.11094	0.673489	-1.4848	Post * Diabetic down vs Pre * Diabetic	-1.79177	0.978407	1.00804	1.00804	Post * Non-Diabetic up vs Pre * Non-Diabetic	0.0279243	0.798999	1.09524	1.09524	Post * Diabetic up vs Post * Non-Diabetic	0.263267	0.63994	0.63994	0.803297	0.803297	0.0384287	0.0384287	0.00681626	0.00681626	5.96752	5.96752	1
11282	214862_x_at	---	---	---	---	0.453689	0.661296	0.625631	0.872526	0.0497191	4.87971	0.438423	4.64803	0.738058	4.3382	0.525258	4.79766	0.621377	0.233011	0.711758	-1.40497	Pre * Diabetic down vs Pre * Non-Diabetic	-1.29023	0.101645	1.49787	1.49787	Post * Diabetic up vs Pre * Diabetic	1.84892	0.879506	0.95777	-1.04409	Post * Non-Diabetic down vs Pre * Non-Diabetic	-0.156514	0.718432	1.11313	1.11313	Post * Diabetic up vs Post * Non-Diabetic	0.373567	0.620149	0.620149	0.203809	0.203809	0.257353	0.257353	0.0274469	0.0274469	5.33431	5.33431	1
24869	243371_at	---	---	---	---	0.456825	0.631841	0.900962	0.587139	0.0327594	4.39428	0.245819	4.07361	0.303106	3.91215	0.429957	4.11467	0.150533	0.307866	0.87279	-1.14575	Pre * Diabetic down vs Pre * Non-Diabetic	-1.08901	0.0655144	1.33369	1.33369	Post * Diabetic up vs Pre * Diabetic	2.13273	0.561272	0.910914	-1.0978	Post * Non-Diabetic down vs Pre * Non-Diabetic	-0.606062	0.118903	1.27787	1.27787	Post * Diabetic up vs Post * Non-Diabetic	1.74628	0.611265	0.611265	0.244233	0.244233	0.0164997	0.0164997	0.319964	0.319964	6.64188	6.64188	1
21006	232679_at	---	---	---	---	0.462234	0.33636	0.107086	0.789534	0.00904879	3.66367	0.427694	3.99419	0.680592	4.46496	0.366792	3.72088	0.558704	0.0365191	1.76626	1.76626	Pre * Diabetic up vs Pre * Non-Diabetic	2.50739	0.0403446	0.598545	-1.67072	Post * Diabetic down vs Pre * Diabetic	-2.44349	0.487147	1.20579	1.20579	Post * Non-Diabetic up vs Pre * Non-Diabetic	0.728388	0.615119	0.876758	-1.14057	Post * Diabetic down vs Post * Non-Diabetic	-0.523041	0.596188	0.596188	1.01987	1.01987	3.29384	3.29384	0.0761833	0.0761833	11.7164	11.7164	1
25840	AFFX-r2-Bs-thr-3_s_at	---	---	---	---	0.464959	0.374835	0.993696	0.919455	0.0358756	9.78662	1.5271	9.47597	1.07845	10.7448	1.56471	9.51375	1.23691	0.169944	2.33494	2.33494	Pre * Diabetic up vs Pre * Non-Diabetic	1.50817	0.116862	0.532026	-1.87961	Post * Diabetic down vs Pre * Diabetic	-1.75766	0.962711	1.02284	1.02284	Post * Non-Diabetic up vs Pre * Non-Diabetic	0.0482349	0.749988	1.21451	1.21451	Post * Diabetic up vs Post * Non-Diabetic	0.329845	0.588707	0.588707	0.862794	0.862794	6.64e-05	6.64e-05	0.0108904	0.0108904	6.34437	6.34437	1
21706	235053_at	---	---	---	---	0.475068	0.993003	0.844756	0.30502	0.0460611	5.40573	0.286087	5.27601	0.378816	4.92906	0.223735	5.17048	0.244606	0.254731	0.860418	-1.16223	Pre * Diabetic down vs Pre * Non-Diabetic	-1.22693	0.0870302	1.27176	1.27176	Post * Diabetic up vs Pre * Diabetic	1.94972	0.680509	0.939596	-1.06429	Post * Non-Diabetic down vs Pre * Non-Diabetic	-0.427186	0.298958	1.16459	1.16459	Post * Diabetic up vs Post * Non-Diabetic	1.11071	0.561612	0.561612	8.08e-05	8.08e-05	0.0409124	0.0409124	1.20097	1.20097	5.56284	5.56284	1
22656	237154_at	---	---	---	---	0.480325	0.242015	0.0660131	0.653718	0.0212353	6.52073	0.569232	6.23957	0.376266	6.21857	0.43752	6.78577	0.219065	0.0200548	0.646707	-1.5463	Pre * Diabetic down vs Pre * Non-Diabetic	-2.89467	0.36391	1.17944	1.17944	Post * Diabetic up vs Pre * Diabetic	0.96266	0.0731461	0.676782	-1.47758	Post * Non-Diabetic down vs Pre * Non-Diabetic	-2.06188	0.499318	1.12702	1.12702	Post * Diabetic up vs Post * Non-Diabetic	0.707545	0.547923	0.547923	1.54651	1.54651	4.52777	4.52777	0.217051	0.217051	8.16487	8.16487	1
23963	241334_at	---	---	---	---	0.481054	0.855905	0.750484	0.553533	0.0353614	3.04209	0.579341	3.42619	0.641662	3.38663	0.417201	2.96299	0.94569	0.424568	1.29808	1.29808	Pre * Diabetic up vs Pre * Non-Diabetic	0.841382	0.692727	0.895041	-1.11727	Post * Diabetic down vs Pre * Diabetic	-0.409771	0.159456	1.68689	1.68689	Post * Non-Diabetic up vs Pre * Non-Diabetic	1.55118	0.305311	0.688743	-1.45192	Post * Diabetic down vs Post * Non-Diabetic	-1.09518	0.546044	0.546044	0.0347221	0.0347221	0.108349	0.108349	0.382366	0.382366	6.39115	6.39115	1
25832	AFFX-r2-Bs-dap-5_at	---	---	---	---	0.485061	0.431497	0.945936	0.811551	0.0463597	10.4754	1.47808	10.16	1.09656	11.2998	1.49406	10.3019	1.07241	0.232328	1.9832	1.9832	Pre * Diabetic up vs Pre * Non-Diabetic	1.2923	0.142879	0.604784	-1.65348	Post * Diabetic down vs Pre * Diabetic	-1.62471	0.996798	0.998323	-1.00168	Post * Non-Diabetic down vs Pre * Non-Diabetic	-0.0041397	0.747378	1.20142	1.20142	Post * Diabetic up vs Post * Non-Diabetic	0.333434	0.535815	0.535815	0.671887	0.671887	0.00489566	0.00489566	0.0607305	0.0607305	5.54333	5.54333	1
1385	1558686_at	---	---	---	---	0.492889	0.566208	0.746472	0.795099	0.0365735	6.39761	0.527086	6.32647	0.313226	6.10121	0.328134	6.43339	0.244324	0.181483	0.796381	-1.25568	Pre * Diabetic down vs Pre * Non-Diabetic	-1.4635	0.102016	1.26196	1.26196	Post * Diabetic up vs Pre * Diabetic	1.84654	0.801841	0.959403	-1.04232	Post * Non-Diabetic down vs Pre * Non-Diabetic	-0.259449	0.7901	1.04752	1.04752	Post * Diabetic up vs Post * Non-Diabetic	0.275249	0.516261	0.516261	0.35191	0.35191	0.112011	0.112011	0.072099	0.072099	6.28221	6.28221	1
872	1556125_at	---	---	---	---	0.497316	0.955573	0.200015	0.0729447	0.0169985	3.51053	0.356048	3.05976	0.580427	2.87712	0.249241	3.37492	0.483104	0.0684399	0.70501	-1.41842	Pre * Diabetic down vs Pre * Non-Diabetic	-2.10466	0.275462	1.26636	1.26636	Post * Diabetic up vs Pre * Diabetic	1.17056	0.0550162	0.620187	-1.61242	Post * Non-Diabetic down vs Pre * Non-Diabetic	-2.24475	0.0844298	1.43956	1.43956	Post * Diabetic up vs Post * Non-Diabetic	1.96934	0.505451	0.505451	0.00326293	0.00326293	1.95095	1.95095	4.25867	4.25867	9.01691	9.01691	1
25842	AFFX-r2-Bs-thr-M_s_at	---	---	---	---	0.502425	0.357238	0.998703	0.822609	0.027731	9.0947	1.48864	8.7499	1.14649	10.1833	1.69917	8.79944	1.3399	0.147939	2.58006	2.58006	Pre * Diabetic up vs Pre * Non-Diabetic	1.60148	0.117202	0.508563	-1.96632	Post * Diabetic down vs Pre * Diabetic	-1.75575	0.87713	1.08336	1.08336	Post * Non-Diabetic up vs Pre * Non-Diabetic	0.159628	0.765767	1.21116	1.21116	Post * Diabetic up vs Post * Non-Diabetic	0.308249	0.493192	0.493192	0.931479	0.931479	2.81e-06	2.81e-06	0.0536715	0.0536715	7.20666	7.20666	1
25829	AFFX-ThrX-M_at	---	---	---	---	0.502658	0.347859	0.939739	0.792999	0.0187538	8.69844	1.51749	8.371	1.12687	9.85146	1.77781	8.39736	1.35925	0.13446	2.715	2.715	Pre * Diabetic up vs Pre * Non-Diabetic	1.66509	0.10316	0.493038	-2.02824	Post * Diabetic down vs Pre * Diabetic	-1.83928	0.829779	1.11778	1.11778	Post * Non-Diabetic up vs Pre * Non-Diabetic	0.22213	0.781638	1.19755	1.19755	Post * Diabetic up vs Post * Non-Diabetic	0.286686	0.492638	0.492638	0.970214	0.970214	0.00608486	0.00608486	0.0736262	0.0736262	8.63454	8.63454	1
11797	216175_at	---	---	---	---	0.503459	0.855696	0.821599	0.876351	0.0432229	5.96726	0.187522	6.16422	0.431837	6.30115	0.177819	6.14318	0.347619	0.490025	1.1084	1.1084	Pre * Diabetic up vs Pre * Non-Diabetic	0.723429	0.108295	0.805464	-1.24152	Post * Diabetic down vs Pre * Diabetic	-1.80755	0.790551	1.0422	1.0422	Post * Non-Diabetic up vs Pre * Non-Diabetic	0.274642	0.348071	0.856629	-1.16737	Post * Diabetic down vs Post * Non-Diabetic	-0.996761	0.490739	0.490739	0.0348243	0.0348243	0.0542972	0.0542972	0.0258087	0.0258087	5.75671	5.75671	1
25841	AFFX-r2-Bs-thr-5_s_at	---	---	---	---	0.504056	0.389368	0.902297	0.674295	0.0211972	7.96778	1.4726	7.70861	1.11744	9.29633	1.82235	7.84189	1.43266	0.14233	2.69911	2.69911	Pre * Diabetic up vs Pre * Non-Diabetic	1.62728	0.102581	0.465862	-2.14656	Post * Diabetic down vs Pre * Diabetic	-1.84295	0.81737	1.13703	1.13703	Post * Non-Diabetic up vs Pre * Non-Diabetic	0.238658	0.879709	1.10588	1.10588	Post * Diabetic up vs Post * Non-Diabetic	0.156247	0.489326	0.489326	0.809684	0.809684	0.0160554	0.0160554	0.190181	0.190181	8.17155	8.17155	1
25833	AFFX-r2-Bs-dap-M_at	---	---	---	---	0.505029	0.452393	0.977408	0.82452	0.0320927	11.3599	1.13006	11.157	0.78014	11.9682	1.09624	11.2234	0.829415	0.234799	1.66274	1.66274	Pre * Diabetic up vs Pre * Non-Diabetic	1.28484	0.135622	0.687301	-1.45497	Post * Diabetic down vs Pre * Diabetic	-1.65938	0.939525	1.02347	1.02347	Post * Non-Diabetic up vs Pre * Non-Diabetic	0.0782837	0.794873	1.1166	1.1166	Post * Diabetic up vs Post * Non-Diabetic	0.268817	0.487031	0.487031	0.611356	0.611356	0.00085361	0.00085361	0.0524989	0.0524989	6.71022	6.71022	1
21348	233606_at	---	---	---	---	0.507306	0.27599	0.819587	0.0637068	0.00695675	7.46768	0.260591	7.89229	0.306205	8.04291	0.435607	7.84274	0.581514	0.549749	1.10442	1.10442	Pre * Diabetic up vs Pre * Non-Diabetic	0.624407	0.299644	0.845204	-1.18315	Post * Diabetic down vs Pre * Diabetic	-1.10902	0.0740616	1.45778	1.45778	Post * Non-Diabetic up vs Pre * Non-Diabetic	2.05387	0.0359145	0.640334	-1.56168	Post * Diabetic down vs Post * Non-Diabetic	-2.51811	0.481691	0.481691	1.32785	1.32785	0.055555	0.055555	4.62547	4.62547	12.9782	12.9782	1
25153	244152_at	---	---	---	---	0.511242	0.0500347	0.872611	0.104082	0.0206983	4.7444	0.474208	5.45824	0.384738	5.27734	0.738492	5.37155	0.192488	0.584603	0.90277	-1.1077	Pre * Diabetic down vs Pre * Non-Diabetic	-0.569571	0.432792	0.86198	-1.16012	Post * Diabetic down vs Pre * Diabetic	-0.825913	0.106678	1.47322	1.47322	Post * Non-Diabetic up vs Pre * Non-Diabetic	1.81738	0.0130782	0.52821	-1.89319	Post * Diabetic down vs Post * Non-Diabetic	-3.17589	0.472569	0.472569	4.96278	4.96278	0.02741	0.02741	3.3616	3.3616	8.26042	8.26042	1
7370	208301_at	---	---	---	---	0.512405	0.854698	0.418629	0.548211	0.0178742	5.32315	0.217708	5.6411	0.360905	5.92734	0.530175	5.54789	0.347175	0.124183	1.31488	1.31488	Pre * Diabetic up vs Pre * Non-Diabetic	1.71767	0.0587285	0.703432	-1.4216	Post * Diabetic down vs Pre * Diabetic	-2.20289	0.479735	1.15061	1.15061	Post * Non-Diabetic up vs Pre * Non-Diabetic	0.741247	0.25574	0.803862	-1.24399	Post * Diabetic down vs Post * Non-Diabetic	-1.22409	0.469897	0.469897	0.035314	0.035314	0.72707	0.72707	0.392969	0.392969	8.82024	8.82024	1
21801	235207_at	---	---	---	---	0.513604	0.57152	0.0626219	0.150654	0.0484591	5.71593	0.272887	5.46823	0.296615	5.08709	0.662499	5.45612	0.181598	0.066718	0.75598	-1.32279	Pre * Diabetic down vs Pre * Non-Diabetic	-2.12103	0.0875091	1.36587	1.36587	Post * Diabetic up vs Pre * Diabetic	1.94617	0.472719	0.880422	-1.13582	Post * Non-Diabetic down vs Pre * Non-Diabetic	-0.753538	0.309539	1.17281	1.17281	Post * Diabetic up vs Post * Non-Diabetic	1.08499	0.467156	0.467156	0.342207	0.342207	4.67301	4.67301	2.5259	2.5259	5.41054	5.41054	1
1948	1563063_at	---	---	---	---	0.517971	0.368049	0.114982	0.0862486	0.0410229	4.98471	0.255355	5.1264	0.386017	5.73043	0.589229	5.24147	0.387087	0.0429027	1.42223	1.42223	Pre * Diabetic up vs Pre * Non-Diabetic	2.40408	0.0820056	0.712557	-1.4034	Post * Diabetic down vs Pre * Diabetic	-1.98817	0.479493	1.14753	1.14753	Post * Non-Diabetic up vs Pre * Non-Diabetic	0.741668	0.470717	0.88313	-1.13234	Post * Diabetic down vs Post * Non-Diabetic	-0.757066	0.457269	0.457269	0.888692	0.888692	3.12692	3.12692	3.82419	3.82419	5.9185	5.9185	1
14888	222350_at	---	---	---	---	0.518381	0.836505	0.697429	0.253675	0.0412608	9.16592	0.285761	9.26166	0.226721	9.37664	0.331712	9.15404	0.198616	0.197722	1.15931	1.15931	Pre * Diabetic up vs Pre * Non-Diabetic	1.40472	0.581993	0.942754	-1.06072	Post * Diabetic down vs Pre * Diabetic	-0.573612	0.152108	1.21527	1.21527	Post * Non-Diabetic up vs Pre * Non-Diabetic	1.58288	0.392781	0.899343	-1.11192	Post * Diabetic down vs Post * Non-Diabetic	-0.903244	0.456349	0.456349	0.0448664	0.0448664	0.162494	0.162494	1.51264	1.51264	5.90048	5.90048	1
953	1556451_at	---	---	---	---	0.526761	0.129273	0.920017	0.930781	0.0418307	4.96747	0.406118	5.41404	0.20752	5.28616	0.310953	5.33331	0.0934638	0.764864	0.965137	-1.03612	Pre * Diabetic down vs Pre * Non-Diabetic	-0.30948	0.0958762	0.807353	-1.23862	Post * Diabetic down vs Pre * Diabetic	-1.88694	0.628669	1.07033	1.07033	Post * Non-Diabetic up vs Pre * Non-Diabetic	0.502775	0.0382882	0.728005	-1.37362	Post * Diabetic down vs Post * Non-Diabetic	-2.47703	0.437843	0.437843	2.73343	2.73343	0.0107384	0.0107384	0.00803432	0.00803432	5.85784	5.85784	1
11786	216123_x_at	---	---	---	---	0.527024	0.983264	0.756606	0.748241	0.0148914	7.3214	0.418327	7.56553	0.40636	7.48535	0.50285	7.24072	0.438321	0.395709	1.18611	1.18611	Pre * Diabetic up vs Pre * Non-Diabetic	0.897399	0.611989	0.928432	-1.07709	Post * Diabetic down vs Pre * Diabetic	-0.527755	0.166932	1.3168	1.3168	Post * Non-Diabetic up vs Pre * Non-Diabetic	1.52027	0.404596	0.836285	-1.19577	Post * Diabetic down vs Post * Non-Diabetic	-0.879848	0.437272	0.437272	0.000462576	0.000462576	0.102892	0.102892	0.110388	0.110388	9.54758	9.54758	1
24566	242673_at	---	---	---	---	0.528335	0.529123	0.178007	0.00652989	0.0146592	6.24654	0.213147	6.08986	0.386003	5.64393	0.314133	6.0095	0.38354	0.125534	0.824537	-1.2128	Pre * Diabetic down vs Pre * Non-Diabetic	-1.71053	0.239218	1.19033	1.19033	Post * Diabetic up vs Pre * Diabetic	1.27165	0.053906	0.721564	-1.38588	Post * Non-Diabetic down vs Pre * Non-Diabetic	-2.25781	0.0400359	1.3602	1.3602	Post * Diabetic up vs Post * Non-Diabetic	2.44841	0.43443	0.43443	0.425058	0.425058	2.18059	2.18059	13.295	13.295	9.61185	9.61185	1
25828	AFFX-ThrX-5_at	---	---	---	---	0.531021	0.369639	0.951386	0.723973	0.0253458	7.66088	1.44867	7.3389	1.13244	8.89696	1.82435	7.427	1.47549	0.14239	2.72739	2.72739	Pre * Diabetic up vs Pre * Non-Diabetic	1.62699	0.119185	0.484576	-2.06366	Post * Diabetic down vs Pre * Diabetic	-1.74472	0.818536	1.13645	1.13645	Post * Non-Diabetic up vs Pre * Non-Diabetic	0.237102	0.822254	1.16295	1.16295	Post * Diabetic up vs Post * Non-Diabetic	0.232145	0.42865	0.42865	0.882559	0.882559	0.00395698	0.00395698	0.133835	0.133835	7.52204	7.52204	1
1099	1557286_at	---	---	---	---	0.532244	0.486656	0.4584	0.308605	0.0332765	5.86425	0.657062	5.18614	0.495876	5.32656	1.06456	5.57029	0.299007	0.530053	0.842245	-1.1873	Pre * Diabetic down vs Pre * Non-Diabetic	-0.656298	0.506042	1.19938	1.19938	Post * Diabetic up vs Pre * Diabetic	0.696168	0.137369	0.599401	-1.66833	Post * Non-Diabetic down vs Pre * Non-Diabetic	-1.65088	0.112355	1.68531	1.68531	Post * Diabetic up vs Post * Non-Diabetic	1.78347	0.426038	0.426038	0.52172	0.52172	0.606843	0.606843	1.18206	1.18206	6.59008	6.59008	1
25827	AFFX-ThrX-3_at	---	---	---	---	0.538162	0.383968	0.822109	0.817926	0.025932	9.68362	1.52613	9.32291	1.10273	10.6371	1.57616	9.37085	1.24481	0.171509	2.35115	2.35115	Pre * Diabetic up vs Pre * Non-Diabetic	1.50195	0.132093	0.556114	-1.79819	Post * Diabetic down vs Pre * Diabetic	-1.67686	0.852536	1.09177	1.09177	Post * Non-Diabetic up vs Pre * Non-Diabetic	0.191988	0.769229	1.1976	1.1976	Post * Diabetic up vs Post * Non-Diabetic	0.303531	0.413557	0.413557	0.829057	0.829057	0.053981	0.053981	0.0566043	0.0566043	7.44114	7.44114	1
11622	215635_at	---	---	---	---	0.545541	0.847081	0.414615	0.489793	0.00932168	5.67754	0.598373	5.40981	0.607809	4.95242	0.773963	5.31027	0.389875	0.449551	0.813785	-1.22883	Pre * Diabetic down vs Pre * Non-Diabetic	-0.795006	0.0758779	1.47176	1.47176	Post * Diabetic up vs Pre * Diabetic	2.03826	0.61605	0.88036	-1.1359	Post * Non-Diabetic down vs Pre * Non-Diabetic	-0.521642	0.29783	1.36046	1.36046	Post * Diabetic up vs Post * Non-Diabetic	1.1135	0.398366	0.398366	0.0391685	0.0391685	0.740268	0.740268	0.523927	0.523927	11.5791	11.5791	1
22717	237419_at	---	---	---	---	0.551383	0.568303	0.808619	0.317732	0.0396786	4.81872	0.217239	4.56448	0.167041	4.38114	0.199842	4.58756	0.319165	0.230974	0.878045	-1.13889	Pre * Diabetic down vs Pre * Non-Diabetic	-1.29642	0.0843848	1.27128	1.27128	Post * Diabetic up vs Pre * Diabetic	1.96968	0.407413	0.893686	-1.11896	Post * Non-Diabetic down vs Pre * Non-Diabetic	-0.874341	0.0817915	1.24903	1.24903	Post * Diabetic up vs Post * Non-Diabetic	1.98985	0.386625	0.386625	0.348062	0.348062	0.0626799	0.0626799	1.13537	1.13537	6.02289	6.02289	1
21000	232665_x_at	---	---	---	---	0.555197	0.631305	0.691596	0.414777	0.0419313	10.3734	0.478071	10.6547	0.451948	10.5891	0.431404	10.5249	0.520527	0.860105	1.03848	1.03848	Pre * Diabetic up vs Pre * Non-Diabetic	0.182007	0.790304	0.960116	-1.04154	Post * Diabetic down vs Pre * Diabetic	-0.274974	0.246946	1.26984	1.26984	Post * Non-Diabetic up vs Pre * Non-Diabetic	1.24908	0.304642	0.785193	-1.27357	Post * Diabetic down vs Post * Non-Diabetic	-1.0968	0.379092	0.379092	0.245011	0.245011	0.169231	0.169231	0.739731	0.739731	5.85039	5.85039	1
22701	237361_at	---	---	---	---	0.567706	0.880314	0.772558	0.88581	0.0312775	4.50878	0.364144	4.85708	0.261538	4.95236	0.282386	4.66125	0.242299	0.134783	1.2284	1.2284	Pre * Diabetic up vs Pre * Non-Diabetic	1.6635	0.0773447	0.743594	-1.34482	Post * Diabetic down vs Pre * Diabetic	-2.02592	0.380402	1.1573	1.1573	Post * Non-Diabetic up vs Pre * Non-Diabetic	0.928312	0.125476	0.789283	-1.26697	Post * Diabetic down vs Post * Non-Diabetic	-1.71084	0.355113	0.355113	0.0238602	0.0238602	0.0894026	0.0894026	0.0219798	0.0219798	6.79626	6.79626	1
7344	208185_x_at	---	---	---	---	0.570533	0.651087	0.455902	0.686452	0.0341833	7.59754	0.189133	7.85018	0.320057	8.12718	0.390192	7.71754	0.47993	0.100939	1.34542	1.34542	Pre * Diabetic up vs Pre * Non-Diabetic	1.85346	0.0906118	0.7242	-1.38083	Post * Diabetic down vs Pre * Diabetic	-1.92359	0.504198	1.14571	1.14571	Post * Non-Diabetic up vs Pre * Non-Diabetic	0.699279	0.393719	0.850437	-1.17587	Post * Diabetic down vs Post * Non-Diabetic	-0.901368	0.349844	0.349844	0.217309	0.217309	0.61387	0.61387	0.175308	0.175308	6.50167	6.50167	1
23995	241407_at	---	---	---	---	0.5731	0.0461227	0.226842	0.0396724	0.0194416	4.33961	0.301625	4.31284	0.165235	4.80714	0.568981	4.1896	0.159304	0.00480204	1.53089	1.53089	Pre * Diabetic up vs Pre * Non-Diabetic	3.86101	0.256211	0.848892	-1.17801	Post * Diabetic down vs Pre * Diabetic	-1.22278	0.0692519	1.34499	1.34499	Post * Non-Diabetic up vs Pre * Non-Diabetic	2.09707	0.78679	0.966217	-1.03496	Post * Diabetic down vs Post * Non-Diabetic	-0.279718	0.345106	0.345106	5.17875	5.17875	1.7138	1.7138	6.02338	6.02338	8.49683	8.49683	1
22231	236004_at	---	---	---	---	0.581757	0.480995	0.617631	0.205005	0.0147509	6.69799	0.576181	6.7082	0.352357	6.317	0.345691	6.79406	0.446375	0.108364	0.726942	-1.37562	Pre * Diabetic down vs Pre * Non-Diabetic	-1.80714	0.48184	1.11118	1.11118	Post * Diabetic up vs Pre * Diabetic	0.737581	0.162596	0.756761	-1.32142	Post * Non-Diabetic down vs Pre * Non-Diabetic	-1.53804	0.741971	1.0674	1.0674	Post * Diabetic up vs Post * Non-Diabetic	0.340883	0.329449	0.329449	0.535767	0.535767	0.269637	0.269637	1.90363	1.90363	9.58631	9.58631	1
20410	231087_at	---	---	---	---	0.584553	0.512218	0.692053	0.129902	0.0393612	4.89526	0.210677	4.91239	0.364358	4.56849	0.365148	4.94338	0.250188	0.0862415	0.79241	-1.26197	Pre * Diabetic down vs Pre * Non-Diabetic	-1.95561	0.470615	1.09696	1.09696	Post * Diabetic up vs Pre * Diabetic	0.757246	0.15445	0.798415	-1.25248	Post * Non-Diabetic down vs Pre * Non-Diabetic	-1.57262	0.541911	1.08871	1.08871	Post * Diabetic up vs Post * Non-Diabetic	0.637014	0.324499	0.324499	0.461773	0.461773	0.168698	0.168698	2.84912	2.84912	6.0482	6.0482	1
1502	1559201_a_at	---	---	---	---	0.592149	0.923966	0.904656	0.792687	0.036676	3.69392	0.713731	4.12727	0.374727	4.24924	0.502095	3.78446	0.417945	0.176875	1.38239	1.38239	Pre * Diabetic up vs Pre * Non-Diabetic	1.48103	0.0993391	0.654169	-1.52866	Post * Diabetic down vs Pre * Diabetic	-1.86387	0.505906	1.20257	1.20257	Post * Non-Diabetic up vs Pre * Non-Diabetic	0.696398	0.27891	0.751986	-1.32981	Post * Diabetic down vs Post * Non-Diabetic	-1.16152	0.311303	0.311303	0.00957934	0.00957934	0.015285	0.015285	0.0738546	0.0738546	6.27322	6.27322	1
24197	241936_x_at	---	---	---	---	0.602606	0.544522	0.524804	0.40878	0.016564	5.37684	0.366896	5.36894	0.3242	4.84832	0.594545	5.31174	0.313394	0.111066	0.746235	-1.34006	Pre * Diabetic down vs Pre * Non-Diabetic	-1.79102	0.0884437	1.31222	1.31222	Post * Diabetic up vs Pre * Diabetic	1.93929	0.533029	0.892046	-1.12102	Post * Non-Diabetic down vs Pre * Non-Diabetic	-0.651434	0.616413	1.09772	1.09772	Post * Diabetic up vs Post * Non-Diabetic	0.521095	0.293727	0.293727	0.393499	0.393499	0.442114	0.442114	0.759827	0.759827	9.11932	9.11932	1
22721	237444_at	---	---	---	---	0.614513	0.905866	0.0704425	0.345021	0.0492926	6.71498	0.58356	6.77186	0.377238	7.07502	0.351852	6.6812	0.587975	0.32817	1.21612	1.21612	Pre * Diabetic up vs Pre * Non-Diabetic	1.04132	0.523547	0.884542	-1.13053	Post * Diabetic down vs Pre * Diabetic	-0.666989	0.195264	1.36515	1.36515	Post * Non-Diabetic up vs Pre * Non-Diabetic	1.41334	0.28889	0.787977	-1.26907	Post * Diabetic down vs Post * Non-Diabetic	-1.13587	0.274527	0.274527	0.0147106	0.0147106	4.35187	4.35187	1.00693	1.00693	5.35983	5.35983	1
21294	233417_at	---	---	---	---	0.615397	0.811956	0.0298894	0.054409	0.0131172	6.66692	0.187124	6.7577	0.433017	7.15613	0.119006	6.96092	0.317251	0.251984	1.15854	1.15854	Pre * Diabetic up vs Pre * Non-Diabetic	1.23468	0.0989625	0.844313	-1.1844	Post * Diabetic down vs Pre * Diabetic	-1.86634	0.577311	1.06983	1.06983	Post * Non-Diabetic up vs Pre * Non-Diabetic	0.580886	0.503548	0.914318	-1.09371	Post * Diabetic down vs Post * Non-Diabetic	-0.700376	0.273135	0.273135	0.0596705	0.0596705	6.94952	6.94952	5.07088	5.07088	10.0737	10.0737	1
824	1555973_at	---	---	---	---	0.616717	0.405437	0.00974127	0.0259353	0.0248153	4.96886	0.613034	4.60791	0.357586	4.48831	0.570086	4.51941	0.32962	0.716718	0.952298	-1.05009	Pre * Diabetic down vs Pre * Non-Diabetic	-0.375964	0.447595	1.09929	1.09929	Post * Diabetic up vs Pre * Diabetic	0.798572	0.17028	0.802834	-1.24559	Post * Non-Diabetic down vs Pre * Non-Diabetic	-1.50683	0.102094	1.30395	1.30395	Post * Diabetic up vs Post * Non-Diabetic	1.84605	0.271064	0.271064	0.754443	0.754443	11.3775	11.3775	7.4407	7.4407	7.59732	7.59732	1
18063	226773_at	---	---	---	---	0.619838	0.256762	0.253611	0.0603772	0.00657499	8.02362	0.65375	7.90591	0.479257	7.1416	0.76102	8.07519	0.466557	0.0151161	0.526396	-1.89971	Pre * Diabetic down vs Pre * Non-Diabetic	-3.08004	0.188913	1.36049	1.36049	Post * Diabetic up vs Pre * Diabetic	1.43605	0.0727126	0.59555	-1.67912	Post * Non-Diabetic down vs Pre * Non-Diabetic	-2.06571	0.452743	1.20251	1.20251	Post * Diabetic up vs Post * Non-Diabetic	0.789209	0.266212	0.266212	1.4467	1.4467	1.51309	1.51309	4.77482	4.77482	13.2603	13.2603	1
11916	216532_x_at	---	---	---	---	0.62343	0.577028	0.546956	0.382636	0.0327611	6.1354	0.211138	5.97786	0.146626	5.7968	0.579852	6.24383	0.129209	0.0509359	0.749707	-1.33385	Pre * Diabetic down vs Pre * Non-Diabetic	-2.29412	0.308078	1.18061	1.18061	Post * Diabetic up vs Pre * Diabetic	1.08849	0.101938	0.742889	-1.3461	Post * Non-Diabetic down vs Pre * Non-Diabetic	-1.84704	0.245842	1.19144	1.19144	Post * Diabetic up vs Post * Non-Diabetic	1.25226	0.260695	0.260695	0.332342	0.332342	0.395499	0.395499	0.853305	0.853305	6.64171	6.64171	1
23307	239122_at	---	---	---	---	0.635062	0.213332	0.622437	0.46988	0.0181674	5.53722	0.424442	5.57667	0.373766	5.88722	0.384674	5.27307	0.257668	0.0239705	1.53136	1.53136	Pre * Diabetic up vs Pre * Non-Diabetic	2.77876	0.317554	0.848194	-1.17898	Post * Diabetic down vs Pre * Diabetic	-1.06596	0.126547	1.36538	1.36538	Post * Non-Diabetic up vs Pre * Non-Diabetic	1.70523	0.778681	0.951309	-1.05118	Post * Diabetic down vs Post * Non-Diabetic	-0.290692	0.243337	0.243337	1.76659	1.76659	0.262213	0.262213	0.57539	0.57539	8.75708	8.75708	1
990	1556690_s_at	---	---	---	---	0.636789	0.386672	0.231623	0.68083	0.0029418	6.95892	0.422307	7.21895	0.378279	7.55129	0.35192	6.95849	0.38825	0.0295276	1.54279	1.54279	Pre * Diabetic up vs Pre * Non-Diabetic	2.64404	0.0375997	0.695097	-1.43865	Post * Diabetic down vs Pre * Diabetic	-2.48868	0.264509	1.24251	1.24251	Post * Non-Diabetic up vs Pre * Non-Diabetic	1.19989	0.438725	0.863084	-1.15864	Post * Diabetic down vs Post * Non-Diabetic	-0.81488	0.240823	0.240823	0.819305	0.819305	1.67559	1.67559	0.182095	0.182095	17.7536	17.7536	1
21357	233626_at	---	---	---	---	0.636925	0.0141977	0.0255197	0.687738	0.0340019	6.5823	0.14499	6.62622	0.420033	7.12627	0.727254	6.33023	0.106074	0.00325916	1.83267	1.83267	Pre * Diabetic up vs Pre * Non-Diabetic	4.13871	0.0914625	0.711109	-1.40626	Post * Diabetic down vs Pre * Diabetic	-1.91754	0.33117	1.21413	1.21413	Post * Non-Diabetic up vs Pre * Non-Diabetic	1.03448	0.675522	1.07339	1.07339	Post * Diabetic up vs Post * Non-Diabetic	0.434336	0.240626	0.240626	8.78358	8.78358	7.49781	7.49781	0.173776	0.173776	6.51912	6.51912	1
11513	215397_x_at	---	---	---	---	0.637442	0.828265	0.477917	0.497788	0.0384011	9.02654	0.522562	9.29182	0.517736	9.26836	0.431582	9.1193	0.533291	0.640155	1.1132	1.1132	Pre * Diabetic up vs Pre * Non-Diabetic	0.485771	0.667527	0.931274	-1.0738	Post * Diabetic down vs Pre * Diabetic	-0.445847	0.27601	1.27235	1.27235	Post * Non-Diabetic up vs Pre * Non-Diabetic	1.16911	0.408932	0.814784	-1.22732	Post * Diabetic down vs Post * Non-Diabetic	-0.871385	0.239877	0.239877	0.0495878	0.0495878	0.554161	0.554161	0.504309	0.504309	6.12635	6.12635	1
22382	236358_at	---	---	---	---	0.641634	0.182825	0.113677	0.7857	0.0462195	5.94021	0.210161	5.8005	0.231305	5.53446	0.555021	5.99669	0.254153	0.026178	0.703007	-1.42246	Pre * Diabetic down vs Pre * Non-Diabetic	-2.72174	0.116089	1.29446	1.29446	Post * Diabetic up vs Pre * Diabetic	1.76202	0.441016	0.876617	-1.14075	Post * Non-Diabetic down vs Pre * Non-Diabetic	-0.810645	0.803529	1.0381	1.0381	Post * Diabetic up vs Post * Non-Diabetic	0.257183	0.233861	0.233861	2.04883	2.04883	3.15346	3.15346	0.0790684	0.0790684	5.55247	5.55247	1
21520	234228_at	---	---	---	---	0.641871	0.918453	0.469806	0.236394	0.00628879	3.43169	1.00352	3.02998	1.01343	1.86466	1.13489	2.71401	0.89437	0.300331	0.6103	-1.63854	Pre * Diabetic down vs Pre * Non-Diabetic	-1.10733	0.0731019	2.05396	2.05396	Post * Diabetic up vs Pre * Diabetic	2.06227	0.441962	0.697546	-1.4336	Post * Non-Diabetic down vs Pre * Non-Diabetic	-0.808901	0.257478	1.79705	1.79705	Post * Diabetic up vs Post * Non-Diabetic	1.21924	0.233524	0.233524	0.0110247	0.0110247	0.57559	0.57559	1.63854	1.63854	13.4856	13.4856	1
23472	239532_at	---	---	---	---	0.642371	0.773684	0.952231	0.175246	0.0210138	5.21211	0.103419	5.32367	0.273353	5.62309	0.27811	5.34647	0.170909	0.0820768	1.19498	1.19498	Pre * Diabetic up vs Pre * Non-Diabetic	1.9876	0.0777185	0.820224	-1.21918	Post * Diabetic down vs Pre * Diabetic	-2.02282	0.343624	1.11818	1.11818	Post * Non-Diabetic up vs Pre * Non-Diabetic	1.00654	0.227208	0.876565	-1.14082	Post * Diabetic down vs Post * Non-Diabetic	-1.30799	0.232813	0.232813	0.0872987	0.0872987	0.00382044	0.00382044	2.21211	2.21211	8.20391	8.20391	1
24474	242481_at	---	---	---	---	0.643962	0.22071	0.953112	0.0778962	0.0396227	3.02588	0.519631	2.36344	0.455159	2.16482	0.922759	2.32521	0.741708	0.836185	0.944986	-1.05822	Pre * Diabetic down vs Pre * Non-Diabetic	-0.213622	0.409704	1.2744	1.2744	Post * Diabetic up vs Pre * Diabetic	0.869884	0.164426	0.610425	-1.6382	Post * Non-Diabetic down vs Pre * Non-Diabetic	-1.53049	0.0517202	1.97287	1.97287	Post * Diabetic up vs Post * Non-Diabetic	2.28433	0.230562	0.230562	1.70632	1.70632	0.00368053	0.00368053	4.08583	4.08583	6.02733	6.02733	1
2208	1566541_at	---	---	---	---	0.645156	0.80965	0.950322	0.842511	0.0362207	3.98328	0.320793	4.11503	0.535467	4.34514	0.314651	4.05647	0.488895	0.334912	1.21879	1.21879	Pre * Diabetic up vs Pre * Non-Diabetic	1.026	0.161072	0.797863	-1.25335	Post * Diabetic down vs Pre * Diabetic	-1.54439	0.697569	1.07846	1.07846	Post * Non-Diabetic up vs Pre * Non-Diabetic	0.402908	0.630267	0.901679	-1.10904	Post * Diabetic down vs Post * Non-Diabetic	-0.5004	0.22888	0.22888	0.0611763	0.0611763	0.00413237	0.00413237	0.0421235	0.0421235	6.31345	6.31345	1
22089	235697_at	---	---	---	---	0.646674	0.862502	0.263659	0.609517	0.0187373	3.81292	0.36485	3.41987	0.384694	3.24108	0.336708	3.63489	0.375009	0.0932552	0.745457	-1.34146	Pre * Diabetic down vs Pre * Non-Diabetic	-1.90494	0.0743434	1.40891	1.40891	Post * Diabetic up vs Pre * Diabetic	2.05143	0.332196	0.821712	-1.21697	Post * Non-Diabetic down vs Pre * Non-Diabetic	-1.03214	0.19447	1.27816	1.27816	Post * Diabetic up vs Post * Non-Diabetic	1.41614	0.226754	0.226754	0.0315793	0.0315793	1.44529	1.44529	0.282479	0.282479	8.63793	8.63793	1
19666	229318_at	---	---	---	---	0.648558	0.851865	0.796735	0.130861	0.00622833	4.64387	0.453049	4.44206	0.224656	4.06403	0.689989	4.54663	0.363548	0.114518	0.732086	-1.36596	Pre * Diabetic down vs Pre * Non-Diabetic	-1.77096	0.238136	1.22492	1.22492	Post * Diabetic up vs Pre * Diabetic	1.27486	0.107191	0.700493	-1.42757	Post * Non-Diabetic down vs Pre * Non-Diabetic	-1.81425	0.239732	1.28017	1.28017	Post * Diabetic up vs Post * Non-Diabetic	1.27013	0.224133	0.224133	0.0367234	0.0367234	0.0709216	0.0709216	2.83272	2.83272	13.5349	13.5349	1
12098	217322_x_at	---	---	---	---	0.653667	0.319377	0.460744	0.538281	0.0295886	5.64129	0.387904	5.7633	0.391007	5.17486	0.604558	5.7298	0.139456	0.0766125	0.700674	-1.4272	Pre * Diabetic down vs Pre * Non-Diabetic	-2.03206	0.131876	1.2825	1.2825	Post * Diabetic up vs Pre * Diabetic	1.67795	0.588432	0.900396	-1.11062	Post * Non-Diabetic down vs Pre * Non-Diabetic	-0.563662	0.991985	0.99802	-1.00198	Post * Diabetic down vs Post * Non-Diabetic	-0.0103629	0.21712	0.21712	1.09797	1.09797	0.600309	0.600309	0.413307	0.413307	6.98392	6.98392	1
23868	240813_at	---	---	---	---	0.654154	0.557915	0.448794	0.585861	0.0235752	6.00311	0.571305	6.52726	0.530341	6.32099	0.562268	6.21259	0.525943	0.725945	1.08956	1.08956	Pre * Diabetic up vs Pre * Non-Diabetic	0.363089	0.500616	0.875125	-1.14269	Post * Diabetic down vs Pre * Diabetic	-0.705342	0.21986	1.37691	1.37691	Post * Non-Diabetic up vs Pre * Non-Diabetic	1.33104	0.188554	0.692494	-1.44406	Post * Diabetic down vs Post * Non-Diabetic	-1.43736	0.216458	0.216458	0.367433	0.367433	0.634229	0.634229	0.3222	0.3222	7.78151	7.78151	1
22527	236750_at	---	---	---	---	0.657132	0.665082	0.525429	0.87172	0.00243521	3.68698	0.33803	3.03134	0.305292	3.02205	0.385342	3.48377	0.246452	0.0407609	0.717617	-1.3935	Pre * Diabetic down vs Pre * Non-Diabetic	-2.4369	0.0205714	1.56289	1.56289	Post * Diabetic up vs Pre * Diabetic	2.8781	0.098996	0.726433	-1.37659	Post * Non-Diabetic down vs Pre * Non-Diabetic	-1.86612	0.0217457	1.54392	1.54392	Post * Diabetic up vs Post * Non-Diabetic	2.84198	0.212441	0.212441	0.198938	0.198938	0.440746	0.440746	0.0277987	0.0277987	18.9492	18.9492	1
1513	1559331_x_at	---	---	---	---	0.661323	0.770891	0.396721	0.563344	0.018611	4.00959	0.406114	4.18011	0.159516	4.3024	0.202768	3.92117	0.304243	0.0741922	1.27281	1.27281	Pre * Diabetic up vs Pre * Non-Diabetic	2.05274	0.258584	0.854683	-1.17003	Post * Diabetic down vs Pre * Diabetic	-1.21617	0.107714	1.30222	1.30222	Post * Non-Diabetic up vs Pre * Non-Diabetic	1.81107	0.210301	0.835374	-1.19707	Post * Diabetic down vs Post * Non-Diabetic	-1.36202	0.206866	0.206866	0.0895383	0.0895383	0.801716	0.801716	0.363352	0.363352	8.66393	8.66393	1
25804	AFFX-DapX-5_at	---	---	---	---	0.671917	0.459523	0.929355	0.642669	0.0441329	10.1768	1.49842	9.83261	1.13192	10.9502	1.52941	9.96596	1.08807	0.25283	1.94748	1.94748	Pre * Diabetic up vs Pre * Non-Diabetic	1.23228	0.229289	0.669063	-1.49463	Post * Diabetic down vs Pre * Diabetic	-1.30158	0.812692	1.10424	1.10424	Post * Non-Diabetic up vs Pre * Non-Diabetic	0.244909	0.775388	1.17999	1.17999	Post * Diabetic up vs Post * Non-Diabetic	0.295159	0.193177	0.193177	0.591761	0.591761	0.00836996	0.00836996	0.23239	0.23239	5.69283	5.69283	1
21153	233041_x_at	---	---	---	---	0.678566	0.774474	0.674579	0.95354	0.0458792	9.97275	0.402961	10.1673	0.417322	10.3299	0.398451	10.0227	0.458612	0.261671	1.2493	1.2493	Pre * Diabetic up vs Pre * Non-Diabetic	1.20765	0.166554	0.786489	-1.27147	Post * Diabetic down vs Pre * Diabetic	-1.5218	0.628514	1.1045	1.1045	Post * Non-Diabetic up vs Pre * Non-Diabetic	0.503005	0.577973	0.8896	-1.1241	Post * Diabetic down vs Post * Non-Diabetic	-0.579856	0.184872	0.184872	0.0866706	0.0866706	0.189826	0.189826	0.00361354	0.00361354	5.5748	5.5748	1
24411	242363_at	---	---	---	---	0.686702	0.322797	0.955677	0.0808517	0.0311749	6.54885	0.432766	6.62012	0.385482	5.91015	0.59975	6.61035	0.508652	0.0418226	0.639037	-1.56485	Pre * Diabetic down vs Pre * Non-Diabetic	-2.42042	0.339524	1.21959	1.21959	Post * Diabetic up vs Pre * Diabetic	1.01565	0.157902	0.703597	-1.42127	Post * Non-Diabetic down vs Pre * Non-Diabetic	-1.55777	0.635799	1.10769	1.10769	Post * Diabetic up vs Post * Non-Diabetic	0.492201	0.17501	0.17501	1.08176	1.08176	0.00328839	0.00328839	3.98927	3.98927	6.80729	6.80729	1
25160	244177_at	---	---	---	---	0.686742	0.573353	0.967557	0.196107	0.0457215	3.74924	0.229684	3.45783	0.313355	3.22791	0.448477	3.46685	0.150534	0.250992	0.859534	-1.16342	Pre * Diabetic down vs Pre * Non-Diabetic	-1.23749	0.119178	1.29594	1.29594	Post * Diabetic up vs Pre * Diabetic	1.74477	0.352982	0.856795	-1.16714	Post * Non-Diabetic down vs Pre * Non-Diabetic	-0.986064	0.0902745	1.30008	1.30008	Post * Diabetic up vs Post * Non-Diabetic	1.92601	0.174961	0.174961	0.338904	0.338904	0.00176088	0.00176088	1.98915	1.98915	5.58523	5.58523	1
25128	244075_at	---	---	---	---	0.688815	0.35846	0.515885	0.028361	0.0204591	5.25181	0.154541	4.97938	0.208139	4.54738	0.526979	4.81809	0.343905	0.261092	0.863904	-1.15754	Pre * Diabetic down vs Pre * Non-Diabetic	-1.20924	0.0766713	1.33833	1.33833	Post * Diabetic up vs Pre * Diabetic	2.03156	0.254842	0.827801	-1.20802	Post * Non-Diabetic down vs Pre * Non-Diabetic	-1.22661	0.0387055	1.3967	1.3967	Post * Diabetic up vs Post * Non-Diabetic	2.47008	0.172501	0.172501	0.926547	0.926547	0.461971	0.461971	7.12905	7.12905	8.304	8.304	1
11341	214989_x_at	---	---	---	---	0.690341	0.914347	0.368983	0.927202	0.018117	10.4482	0.346867	10.751	0.332092	10.8173	0.28936	10.5474	0.402296	0.205329	1.22836	1.22836	Pre * Diabetic up vs Pre * Non-Diabetic	1.37863	0.104474	0.781623	-1.27939	Post * Diabetic down vs Pre * Diabetic	-1.83102	0.445123	1.14262	1.14262	Post * Non-Diabetic up vs Pre * Non-Diabetic	0.803093	0.32154	0.840275	-1.19009	Post * Diabetic down vs Post * Non-Diabetic	-1.05663	0.170702	0.170702	0.0121681	0.0121681	0.906251	0.906251	0.00888953	0.00888953	8.76784	8.76784	1
983	1556656_at	---	---	---	---	0.690585	0.125289	0.42884	0.122832	0.0398729	5.36296	0.223932	4.8291	0.334075	4.89684	0.484585	4.99122	0.3384	0.664909	0.940131	-1.06368	Pre * Diabetic down vs Pre * Non-Diabetic	-0.449632	0.304759	1.20067	1.20067	Post * Diabetic up vs Pre * Diabetic	1.09652	0.127834	0.741669	-1.34831	Post * Non-Diabetic down vs Pre * Non-Diabetic	-1.69855	0.0252145	1.52196	1.52196	Post * Diabetic up vs Post * Non-Diabetic	2.746	0.170416	0.170416	2.79866	2.79866	0.694424	0.694424	2.97522	2.97522	6.00753	6.00753	1
21211	233213_at	---	---	---	---	0.693176	0.282661	0.549314	0.968329	0.026091	4.00505	0.309927	4.49135	0.382073	4.33327	0.121124	4.27553	0.199684	0.684033	1.05375	1.05375	Pre * Diabetic up vs Pre * Non-Diabetic	0.422148	0.105609	0.793823	-1.25973	Post * Diabetic down vs Pre * Diabetic	-1.82397	0.401068	1.14099	1.14099	Post * Non-Diabetic up vs Pre * Non-Diabetic	0.886782	0.056009	0.733127	-1.36402	Post * Diabetic down vs Post * Non-Diabetic	-2.23329	0.16739	0.16739	1.28929	1.28929	0.390753	0.390753	0.00167802	0.00167802	7.41961	7.41961	1
2156	1565879_at	---	---	---	---	0.705046	0.633683	0.406748	0.691163	0.0323037	5.88462	0.256442	5.79552	0.332131	5.68887	0.262087	5.96321	0.208342	0.154912	0.834668	-1.19808	Pre * Diabetic down vs Pre * Non-Diabetic	-1.57062	0.142801	1.18232	1.18232	Post * Diabetic up vs Pre * Diabetic	1.62507	0.52345	0.918507	-1.08872	Post * Non-Diabetic down vs Pre * Non-Diabetic	-0.667149	0.587208	1.0744	1.0744	Post * Diabetic up vs Post * Non-Diabetic	0.565548	0.153939	0.153939	0.24157	0.24157	0.766745	0.766745	0.169738	0.169738	6.68839	6.68839	1
2175	1566165_at	---	---	---	---	0.706356	0.574705	0.704188	0.350022	0.0312288	3.70411	0.44921	3.7929	0.206954	4.00809	0.28987	3.64887	0.277562	0.104046	1.27601	1.27601	Pre * Diabetic up vs Pre * Non-Diabetic	1.83369	0.374215	0.885243	-1.12963	Post * Diabetic down vs Pre * Diabetic	-0.941064	0.192549	1.24745	1.24745	Post * Non-Diabetic up vs Pre * Non-Diabetic	1.42297	0.522221	0.905511	-1.10435	Post * Diabetic down vs Post * Non-Diabetic	-0.669177	0.152493	0.152493	0.336479	0.336479	0.154888	0.154888	0.985048	0.985048	6.80149	6.80149	1
24858	243343_at	---	---	---	---	0.706657	0.400366	0.323175	0.276554	0.0121626	5.68029	0.290399	6.12623	0.279081	6.20343	0.292033	5.96195	0.210977	0.14332	1.18906	1.18906	Pre * Diabetic up vs Pre * Non-Diabetic	1.62265	0.0564506	0.749129	-1.33488	Post * Diabetic down vs Pre * Diabetic	-2.22825	0.174708	1.2259	1.2259	Post * Non-Diabetic up vs Pre * Non-Diabetic	1.48941	0.0276463	0.726616	-1.37624	Post * Diabetic down vs Post * Non-Diabetic	-2.6865	0.152163	0.152163	0.7715	0.7715	1.10846	1.10846	1.36349	1.36349	10.3954	10.3954	1
21355	233623_at	---	---	---	---	0.707314	0.653526	0.367729	0.0327967	0.0107566	5.09136	0.241056	5.26037	0.182782	5.46261	0.361196	5.2933	0.214414	0.2329	1.11424	1.11424	Pre * Diabetic up vs Pre * Non-Diabetic	1.29057	0.217284	0.893617	-1.11905	Post * Diabetic down vs Pre * Diabetic	-1.33927	0.115668	1.19199	1.19199	Post * Non-Diabetic up vs Pre * Non-Diabetic	1.7644	0.0913777	0.83533	-1.19713	Post * Diabetic down vs Post * Non-Diabetic	-1.91814	0.151442	0.151442	0.214036	0.214036	0.911269	0.911269	6.63812	6.63812	10.9319	10.9319	1
998	1556744_a_at	---	---	---	---	0.7106	0.467944	0.991994	0.269767	0.0479993	6.78563	0.3423	6.49943	0.138284	6.34902	0.343088	6.53044	0.237429	0.332457	0.892287	-1.12072	Pre * Diabetic down vs Pre * Non-Diabetic	-1.03155	0.129331	1.25069	1.25069	Post * Diabetic up vs Pre * Diabetic	1.69085	0.360116	0.87202	-1.14676	Post * Non-Diabetic down vs Pre * Non-Diabetic	-0.970723	0.0805606	1.27976	1.27976	Post * Diabetic up vs Post * Non-Diabetic	1.99964	0.147869	0.147869	0.569272	0.569272	0.000107167	0.000107167	1.40585	1.40585	5.43899	5.43899	1
20425	231116_at	---	---	---	---	0.712633	0.316323	0.3877	0.792985	0.0456848	3.32633	0.420128	3.83416	0.260932	3.84231	0.467287	3.6712	0.532234	0.639414	1.09229	1.09229	Pre * Diabetic up vs Pre * Non-Diabetic	0.486863	0.13734	0.722119	-1.38481	Post * Diabetic down vs Pre * Diabetic	-1.65102	0.427187	1.20609	1.20609	Post * Non-Diabetic up vs Pre * Non-Diabetic	0.836434	0.0706669	0.653981	-1.5291	Post * Diabetic down vs Post * Non-Diabetic	-2.08407	0.145684	0.145684	1.11266	1.11266	0.834413	0.834413	0.0736362	0.0736362	5.58766	5.58766	1
11842	216278_at	---	---	---	---	0.720987	0.795645	0.443213	0.611267	0.0471377	6.08625	0.356547	5.68618	0.480186	5.46592	0.612112	5.94028	0.203517	0.0961715	0.71027	-1.40792	Pre * Diabetic down vs Pre * Non-Diabetic	-1.88494	0.128992	1.45232	1.45232	Post * Diabetic up vs Pre * Diabetic	1.69259	0.340401	0.789968	-1.26587	Post * Non-Diabetic down vs Pre * Non-Diabetic	-1.0137	0.223454	1.30579	1.30579	Post * Diabetic up vs Post * Non-Diabetic	1.31968	0.136899	0.136899	0.0707547	0.0707547	0.650604	0.650604	0.279677	0.279677	5.49324	5.49324	1
2229	1566897_at	---	---	---	---	0.727262	0.833848	0.763193	0.916642	0.0337488	3.8393	0.231083	3.46749	0.285682	3.48512	0.529242	3.71339	0.393985	0.339587	0.845723	-1.18242	Pre * Diabetic down vs Pre * Non-Diabetic	-1.01551	0.140623	1.2937	1.2937	Post * Diabetic up vs Pre * Diabetic	1.63531	0.469122	0.865244	-1.15574	Post * Non-Diabetic down vs Pre * Non-Diabetic	-0.759886	0.237122	1.26451	1.26451	Post * Diabetic up vs Post * Non-Diabetic	1.27788	0.130507	0.130507	0.0463613	0.0463613	0.0971939	0.0971939	0.0116677	0.0116677	6.54366	6.54366	1
11530	215439_x_at	---	---	---	---	0.727811	0.875037	0.807489	0.915057	0.0442265	10.0606	0.364076	10.3753	0.461958	10.2601	0.418313	10.0406	0.386004	0.413027	1.16951	1.16951	Pre * Diabetic up vs Pre * Non-Diabetic	0.863449	0.465638	0.882586	-1.13303	Post * Diabetic down vs Pre * Diabetic	-0.766065	0.259086	1.2771	1.2771	Post * Non-Diabetic up vs Pre * Non-Diabetic	1.21478	0.318393	0.808234	-1.23727	Post * Diabetic down vs Post * Non-Diabetic	-1.06399	0.129956	0.129956	0.0260312	0.0260312	0.0634401	0.0634401	0.0121176	0.0121176	5.68635	5.68635	1
2008	1563611_at	---	---	---	---	0.734716	0.568344	0.476095	0.710831	0.0412743	7.87389	0.343064	8.01278	0.362442	8.26296	0.334481	7.89523	0.439421	0.135583	1.30482	1.30482	Pre * Diabetic up vs Pre * Non-Diabetic	1.65957	0.162992	0.795959	-1.25635	Post * Diabetic down vs Pre * Diabetic	-1.5364	0.515944	1.13138	1.13138	Post * Non-Diabetic up vs Pre * Non-Diabetic	0.679587	0.643011	0.91798	-1.08935	Post * Diabetic down vs Post * Non-Diabetic	-0.481566	0.123139	0.123139	0.347987	0.347987	0.558918	0.558918	0.14762	0.14762	5.89946	5.89946	1
23560	239760_at	---	---	---	---	0.740289	0.963689	0.428565	0.0268419	0.0139199	5.43982	0.188517	5.21427	0.363291	4.68998	0.544247	5.24066	0.435706	0.0583474	0.720141	-1.38862	Pre * Diabetic down vs Pre * Non-Diabetic	-2.20707	0.157881	1.32511	1.32511	Post * Diabetic up vs Pre * Diabetic	1.55787	0.0774881	0.679804	-1.47101	Post * Non-Diabetic down vs Pre * Non-Diabetic	-2.02473	0.0748968	1.40374	1.40374	Post * Diabetic up vs Post * Non-Diabetic	2.04665	0.117789	0.117789	0.00217883	0.00217883	0.695287	0.695287	7.32006	7.32006	9.82522	9.82522	1
21152	233039_at	---	---	---	---	0.740973	0.391608	0.329998	0.322981	0.0316102	3.6451	0.637166	3.58162	0.448373	4.23159	0.346998	3.40734	0.617007	0.0580873	1.66668	1.66668	Pre * Diabetic up vs Pre * Non-Diabetic	2.20993	0.330282	0.783707	-1.27599	Post * Diabetic down vs Pre * Diabetic	-1.0365	0.188444	1.48865	1.48865	Post * Non-Diabetic up vs Pre * Non-Diabetic	1.43776	0.627311	0.87743	-1.13969	Post * Diabetic down vs Post * Non-Diabetic	-0.504795	0.117143	0.117143	0.801773	0.801773	1.07567	1.07567	1.10941	1.10941	6.7608	6.7608	1
23896	240922_at	---	---	---	---	0.743214	0.102751	0.86165	0.152546	0.0331057	3.83215	0.346545	3.94892	0.322882	3.45549	0.320707	4.00742	0.203336	0.0148225	0.692331	-1.4444	Pre * Diabetic down vs Pre * Non-Diabetic	-3.09298	0.310702	1.14736	1.14736	Post * Diabetic up vs Pre * Diabetic	1.0822	0.174001	0.804528	-1.24296	Post * Non-Diabetic down vs Pre * Non-Diabetic	-1.49216	0.926399	0.987348	-1.01281	Post * Diabetic down vs Post * Non-Diabetic	-0.0953285	0.115035	0.115035	3.22493	3.22493	0.03239	0.03239	2.49939	2.49939	6.60708	6.60708	1
21756	235134_at	---	---	---	---	0.750969	0.0746976	0.0281995	0.243588	0.0132909	6.74707	0.199273	6.54462	0.341491	6.12166	0.637801	6.78146	0.224414	0.00511263	0.609935	-1.63952	Pre * Diabetic down vs Pre * Non-Diabetic	-3.81684	0.0646129	1.4007	1.4007	Post * Diabetic up vs Pre * Diabetic	2.14162	0.170585	0.778869	-1.28391	Post * Non-Diabetic down vs Pre * Non-Diabetic	-1.50561	0.539484	1.09689	1.09689	Post * Diabetic up vs Post * Non-Diabetic	0.640941	0.107911	0.107911	3.95764	3.95764	7.14874	7.14874	1.58461	1.58461	10.0183	10.0183	1
23527	239682_at	---	---	---	---	0.753612	0.8683	0.130663	0.0216154	0.015874	5.44363	0.503479	5.30991	0.371239	4.80679	0.669376	5.14933	0.385568	0.145217	0.792521	-1.2618	Pre * Diabetic down vs Pre * Non-Diabetic	-1.61388	0.264361	1.17951	1.17951	Post * Diabetic up vs Pre * Diabetic	1.20029	0.165836	0.775951	-1.28874	Post * Non-Diabetic down vs Pre * Non-Diabetic	-1.52472	0.279034	1.2047	1.2047	Post * Diabetic up vs Post * Non-Diabetic	1.1612	0.105541	0.105541	0.0289446	0.0289446	2.83609	2.83609	8.09906	8.09906	9.28908	9.28908	1
20061	230171_at	---	---	---	---	0.757842	0.41559	0.947404	0.814863	0.0295512	6.18495	0.480084	5.85923	0.440424	5.49921	0.641281	6.24993	0.289263	0.0339429	0.598044	-1.67212	Pre * Diabetic down vs Pre * Non-Diabetic	-2.55437	0.105228	1.56281	1.56281	Post * Diabetic up vs Pre * Diabetic	1.82632	0.256569	0.729717	-1.37039	Post * Non-Diabetic down vs Pre * Non-Diabetic	-1.22178	0.301718	1.28081	1.28081	Post * Diabetic up vs Post * Non-Diabetic	1.10393	0.101809	0.101809	0.72129	0.72129	0.00463286	0.00463286	0.0585674	0.0585674	6.98823	6.98823	1
18569	227479_at	---	---	---	---	0.766115	0.302167	0.959052	0.703125	0.0224226	7.02322	0.240541	6.57014	0.281668	6.74455	0.15769	6.85173	0.304221	0.514528	0.92524	-1.0808	Pre * Diabetic down vs Pre * Non-Diabetic	-0.681946	0.10576	1.24947	1.24947	Post * Diabetic up vs Pre * Diabetic	1.82303	0.305957	0.858109	-1.16535	Post * Non-Diabetic down vs Pre * Non-Diabetic	-1.09361	0.0483214	1.34722	1.34722	Post * Diabetic up vs Post * Non-Diabetic	2.32788	0.0947247	0.0947247	1.18351	1.18351	0.00280616	0.00280616	0.15607	0.15607	7.96403	7.96403	1
14884	222341_x_at	---	---	---	---	0.768281	0.262097	0.638831	0.704616	0.0198045	9.44134	0.243029	9.44398	0.171665	9.68589	0.302215	9.35865	0.201531	0.0474825	1.25812	1.25812	Pre * Diabetic up vs Pre * Non-Diabetic	2.3391	0.134277	0.866118	-1.15458	Post * Diabetic down vs Pre * Diabetic	-1.66599	0.427314	1.09384	1.09384	Post * Non-Diabetic up vs Pre * Non-Diabetic	0.836195	0.972745	0.996203	-1.00381	Post * Diabetic down vs Post * Non-Diabetic	-0.035249	0.0929164	0.0929164	1.41252	1.41252	0.237873	0.237873	0.154414	0.154414	8.42663	8.42663	1
18586	227509_x_at	---	---	---	---	0.773661	0.739507	0.878514	0.942769	0.00785509	5.53868	0.493243	5.77569	0.756089	5.80514	0.455156	5.29488	0.691464	0.23218	1.42038	1.42038	Pre * Diabetic up vs Pre * Non-Diabetic	1.29275	0.331849	0.821331	-1.21754	Post * Diabetic down vs Pre * Diabetic	-1.03293	0.230022	1.37775	1.37775	Post * Non-Diabetic up vs Pre * Non-Diabetic	1.29933	0.579176	0.846748	-1.18099	Post * Diabetic down vs Post * Non-Diabetic	-0.577984	0.0885083	0.0885083	0.116891	0.116891	0.0249052	0.0249052	0.00548711	0.00548711	12.3848	12.3848	1
2504	1570269_at	---	---	---	---	0.774667	0.804441	0.939639	0.422563	0.0263349	4.55252	0.116087	4.77393	0.234025	5.00834	0.339029	4.64898	0.356427	0.0816298	1.27262	1.27262	Pre * Diabetic up vs Pre * Non-Diabetic	1.99113	0.107865	0.777543	-1.2861	Post * Diabetic down vs Pre * Diabetic	-1.81016	0.274819	1.19599	1.19599	Post * Non-Diabetic up vs Pre * Non-Diabetic	1.17225	0.200406	0.827356	-1.20867	Post * Diabetic down vs Post * Non-Diabetic	-1.39542	0.0876974	0.0876974	0.0646518	0.0646518	0.0061051	0.0061051	0.714338	0.714338	7.38688	7.38688	1
21107	232919_at	---	---	---	---	0.781138	0.945992	0.668378	0.536723	0.0287102	4.92938	0.251616	4.67639	0.552464	4.34887	0.723357	4.72483	0.502835	0.328089	0.792456	-1.2619	Pre * Diabetic down vs Pre * Non-Diabetic	-1.04151	0.161067	1.35781	1.35781	Post * Diabetic up vs Pre * Diabetic	1.54441	0.46293	0.827514	-1.20844	Post * Non-Diabetic down vs Pre * Non-Diabetic	-0.770888	0.316747	1.30029	1.30029	Post * Diabetic up vs Post * Non-Diabetic	1.06785	0.0825772	0.0825772	0.00482491	0.00482491	0.197686	0.197686	0.416567	0.416567	7.08697	7.08697	1
2518	1570469_at	---	---	---	---	0.78971	0.171126	0.571094	0.374647	0.0435751	4.65409	0.64217	4.63848	0.549476	3.75177	0.646477	4.82395	0.49517	0.0210407	0.495743	-2.01717	Pre * Diabetic down vs Pre * Non-Diabetic	-2.86342	0.139028	1.63076	1.63076	Post * Diabetic up vs Pre * Diabetic	1.6429	0.2964	0.70414	-1.42017	Post * Non-Diabetic down vs Pre * Non-Diabetic	-1.11704	0.626503	1.14812	1.14812	Post * Diabetic up vs Post * Non-Diabetic	0.505999	0.076052	0.076052	2.17407	2.17407	0.348804	0.348804	0.883921	0.883921	5.73178	5.73178	1
25014	243775_at	---	---	---	---	0.793079	0.270369	0.3745	0.475991	0.0330006	3.23459	0.549152	3.81901	0.270565	3.75028	0.331655	3.67962	0.359129	0.71964	1.0625	1.0625	Pre * Diabetic up vs Pre * Non-Diabetic	0.371879	0.141953	0.758461	-1.31846	Post * Diabetic down vs Pre * Diabetic	-1.62904	0.365289	1.20866	1.20866	Post * Non-Diabetic up vs Pre * Non-Diabetic	0.959743	0.0575899	0.666742	-1.49983	Post * Diabetic down vs Post * Non-Diabetic	-2.21544	0.0735678	0.0735678	1.36138	1.36138	0.884491	0.884491	0.55919	0.55919	6.61759	6.61759	1
22629	237025_at	---	---	---	---	0.797714	0.452888	0.475267	0.228546	0.0235764	5.05575	0.342675	4.84824	0.170223	4.48012	0.582056	4.97321	0.162603	0.0329904	0.710824	-1.40682	Pre * Diabetic down vs Pre * Non-Diabetic	-2.57267	0.100576	1.3427	1.3427	Post * Diabetic up vs Pre * Diabetic	1.85581	0.224661	0.800196	-1.24969	Post * Non-Diabetic down vs Pre * Non-Diabetic	-1.3159	0.268265	1.19274	1.19274	Post * Diabetic up vs Post * Non-Diabetic	1.18972	0.0702218	0.0702218	0.60998	0.60998	0.561091	0.561091	1.70005	1.70005	7.78132	7.78132	1
24116	241785_at	---	---	---	---	0.799121	0.304544	0.250312	0.352762	0.0493808	4.69225	0.255611	4.84334	0.272636	5.1444	0.252543	4.71148	0.402638	0.0369308	1.36651	1.36651	Pre * Diabetic up vs Pre * Non-Diabetic	2.5002	0.151623	0.786263	-1.27184	Post * Diabetic down vs Pre * Diabetic	-1.58501	0.310617	1.18914	1.18914	Post * Non-Diabetic up vs Pre * Non-Diabetic	1.0824	0.486735	0.903539	-1.10676	Post * Diabetic down vs Post * Non-Diabetic	-0.729098	0.0692228	0.0692228	1.17128	1.17128	1.53618	1.53618	0.973262	0.973262	5.35454	5.35454	1
20370	230968_at	---	---	---	---	0.807995	0.947307	0.22814	0.536938	0.0419148	5.84686	0.400177	5.56794	0.32238	5.33212	0.791081	5.89601	0.342106	0.120567	0.710986	-1.4065	Pre * Diabetic down vs Pre * Non-Diabetic	-1.73714	0.266004	1.3233	1.3233	Post * Diabetic up vs Pre * Diabetic	1.19582	0.166942	0.683323	-1.46344	Post * Non-Diabetic down vs Pre * Non-Diabetic	-1.52023	0.182968	1.37687	1.37687	Post * Diabetic up vs Post * Non-Diabetic	1.45793	0.0630993	0.0630993	0.00459234	0.00459234	1.70332	1.70332	0.416115	0.416115	5.85161	5.85161	1
24763	243055_at	---	---	---	---	0.814196	0.392617	0.0136866	0.20655	0.03466	5.88982	0.109884	5.97135	0.38805	5.52488	0.354555	6.00505	0.30488	0.0399412	0.765555	-1.30624	Pre * Diabetic down vs Pre * Non-Diabetic	-2.44993	0.244639	1.17413	1.17413	Post * Diabetic up vs Pre * Diabetic	1.25575	0.159958	0.807013	-1.23914	Post * Non-Diabetic down vs Pre * Non-Diabetic	-1.54907	0.403071	1.11381	1.11381	Post * Diabetic up vs Post * Non-Diabetic	0.882839	0.0589999	0.0589999	0.798231	0.798231	9.89556	9.89556	1.8893	1.8893	6.45638	6.45638	1
24877	243401_at	---	---	---	---	0.814442	0.0555551	0.852395	0.217998	0.0231031	4.60445	0.796857	3.37939	0.598391	3.79488	1.02079	3.41916	0.57759	0.369945	1.34014	1.34014	Pre * Diabetic up vs Pre * Non-Diabetic	0.949959	0.321798	1.33088	1.33088	Post * Diabetic up vs Pre * Diabetic	1.05603	0.246558	0.656525	-1.52317	Post * Non-Diabetic down vs Pre * Non-Diabetic	-1.2502	0.0184248	2.71666	2.71666	Post * Diabetic up vs Post * Non-Diabetic	2.95003	0.0588399	0.0588399	4.69104	4.69104	0.0369305	0.0369305	1.78751	1.78751	7.85488	7.85488	1
23323	239154_at	---	---	---	---	0.826539	0.652242	0.862591	0.0667409	0.0444608	5.06017	0.361228	4.87711	0.63487	4.3912	0.707646	4.65415	0.426344	0.514126	0.873385	-1.14497	Pre * Diabetic down vs Pre * Non-Diabetic	-0.682616	0.366069	1.19751	1.19751	Post * Diabetic up vs Pre * Diabetic	0.958098	0.278912	0.767255	-1.30335	Post * Non-Diabetic down vs Pre * Non-Diabetic	-1.16152	0.197758	1.36316	1.36316	Post * Diabetic up vs Post * Non-Diabetic	1.40459	0.0512743	0.0512743	0.215755	0.215755	0.0319452	0.0319452	4.49784	4.49784	5.67022	5.67022	1
21120	232962_x_at	---	---	---	---	0.827819	0.655908	0.639722	0.784778	0.0201453	9.30818	0.27387	9.43933	0.272559	9.58514	0.321812	9.30492	0.274734	0.148443	1.22019	1.22019	Pre * Diabetic up vs Pre * Non-Diabetic	1.5992	0.156607	0.844879	-1.1836	Post * Diabetic down vs Pre * Diabetic	-1.56331	0.404238	1.12581	1.12581	Post * Non-Diabetic up vs Pre * Non-Diabetic	0.880549	0.536849	0.915706	-1.09205	Post * Diabetic down vs Post * Non-Diabetic	-0.645214	0.0505063	0.0505063	0.210868	0.210868	0.236593	0.236593	0.0797708	0.0797708	8.36216	8.36216	1
7104	207436_x_at	---	---	---	---	0.827836	0.939405	0.480209	0.743882	0.0405482	8.8145	0.355167	9.10212	0.485346	9.22941	0.391002	8.93832	0.562205	0.323861	1.24061	1.24061	Pre * Diabetic up vs Pre * Non-Diabetic	1.05124	0.211963	0.78555	-1.27299	Post * Diabetic down vs Pre * Diabetic	-1.35655	0.494746	1.17211	1.17211	Post * Non-Diabetic up vs Pre * Non-Diabetic	0.715336	0.435769	0.831459	-1.20271	Post * Diabetic down vs Post * Non-Diabetic	-0.820363	0.0504957	0.0504957	0.0060764	0.0060764	0.548222	0.548222	0.114411	0.114411	5.95486	5.95486	1
23199	238882_at	---	---	---	---	0.829778	0.737456	0.692437	0.579368	0.027197	4.32717	0.365222	4.52675	0.180046	4.52166	0.364515	4.41388	0.184857	0.536932	1.07721	1.07721	Pre * Diabetic up vs Pre * Non-Diabetic	0.64508	0.366595	0.912932	-1.09537	Post * Diabetic down vs Pre * Diabetic	-0.95699	0.2923	1.14511	1.14511	Post * Non-Diabetic up vs Pre * Non-Diabetic	1.12727	0.259506	0.858803	-1.16441	Post * Diabetic down vs Post * Non-Diabetic	-1.21362	0.049342	0.049342	0.118822	0.118822	0.16825	0.16825	0.333721	0.333721	7.27421	7.27421	1
11569	215526_at	---	---	---	---	0.832939	0.107075	0.815208	0.712705	0.0432457	3.61507	0.185709	3.64099	0.315534	3.97202	0.366067	3.31482	0.387941	0.0147167	1.56145	1.56145	Pre * Diabetic up vs Pre * Non-Diabetic	3.09771	0.253647	0.806601	-1.23977	Post * Diabetic down vs Pre * Diabetic	-1.22998	0.168513	1.3219	1.3219	Post * Non-Diabetic up vs Pre * Non-Diabetic	1.51389	0.770413	0.952771	-1.04957	Post * Diabetic down vs Post * Non-Diabetic	-0.30192	0.0474936	0.0474936	3.13447	3.13447	0.0583445	0.0583445	0.145607	0.145607	5.75509	5.75509	1
12000	216931_at	---	---	---	---	0.833869	0.718214	0.095336	0.415739	0.024485	5.24705	0.506795	5.50711	0.300873	5.73577	0.69719	5.39596	0.231298	0.157502	1.3059	1.3059	Pre * Diabetic up vs Pre * Non-Diabetic	1.55948	0.16099	0.786585	-1.27132	Post * Diabetic down vs Pre * Diabetic	-1.54474	0.395494	1.1874	1.1874	Post * Non-Diabetic up vs Pre * Non-Diabetic	0.897828	0.46551	0.865084	-1.15596	Post * Diabetic down vs Post * Non-Diabetic	-0.766292	0.0469573	0.0469573	0.137808	0.137808	3.57441	3.57441	0.73655	0.73655	7.64522	7.64522	1
25182	244241_x_at	---	---	---	---	0.853733	0.0331653	0.115665	0.539913	0.0381055	3.53897	0.457622	3.51896	0.399977	4.04301	0.703643	3.09744	0.396607	0.00609202	2.00378	2.00378	Pre * Diabetic up vs Pre * Non-Diabetic	3.69434	0.244412	0.760041	-1.31572	Post * Diabetic down vs Pre * Diabetic	-1.25641	0.182959	1.415	1.415	Post * Non-Diabetic up vs Pre * Non-Diabetic	1.45797	0.736307	1.07629	1.07629	Post * Diabetic up vs Post * Non-Diabetic	0.348709	0.036255	0.036255	6.09564	6.09564	3.11318	3.11318	0.409914	0.409914	6.15091	6.15091	1
22088	235696_at	---	---	---	---	0.856975	0.527092	0.718096	0.17652	0.0275498	4.30844	0.607974	3.95153	0.626026	3.73316	0.670211	3.80192	0.688008	0.933341	0.977213	-1.02332	Pre * Diabetic down vs Pre * Non-Diabetic	-0.0863107	0.425174	1.172	1.172	Post * Diabetic up vs Pre * Diabetic	0.840236	0.363681	0.79035	-1.26526	Post * Non-Diabetic down vs Pre * Non-Diabetic	-0.963144	0.227007	1.44909	1.44909	Post * Diabetic up vs Post * Non-Diabetic	1.30861	0.0346448	0.0346448	0.429353	0.429353	0.139903	0.139903	2.19749	2.19749	7.22939	7.22939	1
24054	241658_at	---	---	---	---	0.861432	0.292662	0.547229	0.0777244	0.0387637	4.37449	0.56928	4.56237	0.510685	3.29999	1.5164	4.35456	0.49862	0.0521863	0.497312	-2.01081	Pre * Diabetic down vs Pre * Non-Diabetic	-2.27859	0.308772	1.3878	1.3878	Post * Diabetic up vs Pre * Diabetic	1.08683	0.263006	0.648039	-1.54312	Post * Non-Diabetic down vs Pre * Non-Diabetic	-1.20399	0.858655	1.06501	1.06501	Post * Diabetic up vs Post * Non-Diabetic	0.183917	0.0324932	0.0324932	1.2338	1.2338	0.394946	0.394946	4.09159	4.09159	6.09655	6.09655	1
25041	243855_at	---	---	---	---	0.862654	0.303912	0.0723635	0.359238	0.00801953	5.77435	0.357681	5.32535	0.725822	5.12809	0.579319	5.2527	0.430743	0.980427	0.993918	-1.00612	Pre * Diabetic down vs Pre * Non-Diabetic	-0.0253103	0.141011	1.34929	1.34929	Post * Diabetic up vs Pre * Diabetic	1.63348	0.357939	0.795134	-1.25765	Post * Non-Diabetic down vs Pre * Non-Diabetic	-0.97538	0.0779487	1.68661	1.68661	Post * Diabetic up vs Post * Non-Diabetic	2.02091	0.0319157	0.0319157	1.17452	1.17452	4.27995	4.27995	0.94595	0.94595	12.2854	12.2854	1
22811	237925_at	---	---	---	---	0.868561	0.895447	0.419599	0.0412602	0.0173158	4.48885	0.187524	4.74511	0.146989	5.19051	0.704142	4.7601	0.249494	0.0588691	1.33228	1.33228	Pre * Diabetic up vs Pre * Non-Diabetic	2.20136	0.0948629	0.744043	-1.34401	Post * Diabetic down vs Pre * Diabetic	-1.89384	0.171184	1.28425	1.28425	Post * Non-Diabetic up vs Pre * Non-Diabetic	1.50324	0.113021	0.771869	-1.29556	Post * Diabetic down vs Post * Non-Diabetic	-1.77959	0.0292001	0.0292001	0.0181703	0.0181703	0.723914	0.723914	5.90052	5.90052	8.9442	8.9442	1
1143	1557459_at	---	---	---	---	0.880825	0.0974656	0.297136	0.144646	0.0394644	4.92707	0.570153	4.98739	0.340832	3.76088	1.34378	5.06422	0.59776	0.0136593	0.402618	-2.48375	Pre * Diabetic down vs Pre * Non-Diabetic	-3.14704	0.161246	1.67661	1.67661	Post * Diabetic up vs Pre * Diabetic	1.54367	0.277515	0.653147	-1.53105	Post * Non-Diabetic down vs Pre * Non-Diabetic	-1.16517	0.921491	1.03351	1.03351	Post * Diabetic up vs Post * Non-Diabetic	0.101708	0.0239584	0.0239584	3.34224	3.34224	1.2437	1.2437	2.61311	2.61311	6.03994	6.03994	1
24358	242258_at	---	---	---	---	0.885773	0.586411	0.915875	0.687791	0.0221728	4.1784	0.419127	3.88125	0.332752	3.89375	0.571624	3.96192	0.26267	0.801679	0.957921	-1.04393	Pre * Diabetic down vs Pre * Non-Diabetic	-0.259666	0.235318	1.16731	1.16731	Post * Diabetic up vs Pre * Diabetic	1.28328	0.476874	0.890506	-1.12296	Post * Non-Diabetic down vs Pre * Non-Diabetic	-0.746244	0.233011	1.25568	1.25568	Post * Diabetic up vs Post * Non-Diabetic	1.29023	0.0219942	0.0219942	0.315982	0.315982	0.0118843	0.0118843	0.173714	0.173714	8.00515	8.00515	1
1601	1559867_at	---	---	---	---	0.887073	0.425153	0.397664	0.967351	0.0242714	9.65581	0.306712	9.58573	0.256454	9.41368	0.191229	9.75688	0.151059	0.0501606	0.799223	-1.25122	Pre * Diabetic down vs Pre * Non-Diabetic	-2.30395	0.143438	1.17952	1.17952	Post * Diabetic up vs Pre * Diabetic	1.62211	0.279524	0.871963	-1.14684	Post * Non-Diabetic down vs Pre * Non-Diabetic	-1.15992	0.495395	1.08112	1.08112	Post * Diabetic up vs Post * Non-Diabetic	0.714227	0.0214922	0.0214922	0.691229	0.691229	0.798368	0.798368	0.00178325	0.00178325	7.67663	7.67663	1
18492	227368_at	---	---	---	---	0.888959	0.70745	0.281466	0.223259	0.0428531	5.74434	0.493782	5.26534	0.199897	5.09608	0.978557	5.39406	0.398351	0.342103	0.804818	-1.24252	Pre * Diabetic down vs Pre * Non-Diabetic	-1.00991	0.280747	1.2987	1.2987	Post * Diabetic up vs Pre * Diabetic	1.15675	0.252643	0.724319	-1.38061	Post * Non-Diabetic down vs Pre * Non-Diabetic	-1.23281	0.167232	1.44303	1.44303	Post * Diabetic up vs Post * Non-Diabetic	1.51906	0.0207749	0.0207749	0.149137	0.149137	1.33376	1.33376	1.74318	1.74318	5.78317	5.78317	1
25318	244612_at	---	---	---	---	0.889636	0.644103	0.240226	0.399041	0.0370605	3.30433	1.63887	4.40917	1.52328	5.74294	1.63554	3.78012	2.69166	0.114347	4.25025	4.25025	Pre * Diabetic up vs Pre * Non-Diabetic	1.77194	0.185526	0.299994	-3.33339	Post * Diabetic down vs Pre * Diabetic	-1.44844	0.347503	2.65383	2.65383	Post * Non-Diabetic up vs Pre * Non-Diabetic	0.998004	0.446272	0.480458	-2.08135	Post * Diabetic down vs Post * Non-Diabetic	-0.80099	0.0205203	0.0205203	0.226853	0.226853	1.60953	1.60953	0.7935	0.7935	6.23973	6.23973	1
19564	229107_at	---	---	---	---	0.909667	0.907128	0.252932	0.418127	0.0122748	6.91571	0.486206	6.65201	0.246522	6.57937	0.434378	6.78107	0.24522	0.322896	0.860075	-1.16269	Pre * Diabetic down vs Pre * Non-Diabetic	-1.05348	0.231064	1.16531	1.16531	Post * Diabetic up vs Pre * Diabetic	1.29615	0.256838	0.833585	-1.19964	Post * Non-Diabetic down vs Pre * Non-Diabetic	-1.22103	0.270376	1.20234	1.20234	Post * Diabetic up vs Post * Non-Diabetic	1.18406	0.0137125	0.0137125	0.0143168	0.0143168	1.51781	1.51781	0.728709	0.728709	10.3559	10.3559	1
20499	231484_at	---	---	---	---	0.910074	0.894116	0.644811	0.271211	0.0270306	6.45367	0.610885	6.23231	0.569004	5.74024	1.0882	6.24437	0.660894	0.291867	0.71605	-1.39655	Pre * Diabetic down vs Pre * Non-Diabetic	-1.12836	0.313371	1.3027	1.3027	Post * Diabetic up vs Pre * Diabetic	1.07584	0.325779	0.72289	-1.38334	Post * Non-Diabetic down vs Pre * Non-Diabetic	-1.04682	0.451799	1.29037	1.29037	Post * Diabetic up vs Post * Non-Diabetic	0.79092	0.0135887	0.0135887	0.0186388	0.0186388	0.229365	0.229365	1.39671	1.39671	7.2956	7.2956	1
1185	1557697_at	---	---	---	---	0.919197	0.0445436	0.265213	0.344834	0.0222575	4.5358	0.143932	4.57948	0.126784	5.03174	0.402695	4.35389	0.436728	0.00513368	1.618	1.618	Pre * Diabetic up vs Pre * Non-Diabetic	3.81395	0.117551	0.76431	-1.30837	Post * Diabetic down vs Pre * Diabetic	-1.7538	0.173193	1.27348	1.27348	Post * Non-Diabetic up vs Pre * Non-Diabetic	1.49532	0.83983	0.971082	-1.02978	Post * Diabetic down vs Post * Non-Diabetic	-0.208791	0.0109605	0.0109605	5.2724	5.2724	1.43514	1.43514	1.00776	1.00776	7.99115	7.99115	1
1059	1557149_at	---	---	---	---	0.925198	0.146894	0.701585	0.921581	0.0343335	4.34274	0.783985	4.52445	0.332868	3.86347	0.431615	4.85427	0.688974	0.0289004	0.511831	-1.95377	Pre * Diabetic down vs Pre * Non-Diabetic	-2.65788	0.216103	1.37021	1.37021	Post * Diabetic up vs Pre * Diabetic	1.34307	0.37432	0.763851	-1.30916	Post * Non-Diabetic down vs Pre * Non-Diabetic	-0.940848	0.767712	0.91813	-1.08917	Post * Diabetic down vs Post * Non-Diabetic	-0.305598	0.00938733	0.00938733	2.47297	2.47297	0.157792	0.157792	0.0103208	0.0103208	6.48732	6.48732	1
24602	242741_x_at	---	---	---	---	0.931415	0.71575	0.864563	0.847213	0.0371894	9.7078	0.461524	9.96478	0.393866	9.91198	0.308008	9.80853	0.470917	0.728773	1.06701	1.06701	Pre * Diabetic up vs Pre * Non-Diabetic	0.359156	0.394372	0.887596	-1.12664	Post * Diabetic down vs Pre * Diabetic	-0.900065	0.42107	1.15568	1.15568	Post * Non-Diabetic up vs Pre * Non-Diabetic	0.848027	0.331812	0.819495	-1.22026	Post * Diabetic down vs Post * Non-Diabetic	-1.03301	0.00788736	0.00788736	0.140356	0.140356	0.0310243	0.0310243	0.0396086	0.0396086	6.22861	6.22861	1
25055	243895_x_at	---	---	---	---	0.932183	0.937245	0.847423	0.835786	0.0315607	8.80496	0.365096	9.00501	0.368476	9.00888	0.253876	8.83683	0.362164	0.445063	1.12736	1.12736	Pre * Diabetic up vs Pre * Non-Diabetic	0.803203	0.338782	0.886318	-1.12826	Post * Diabetic down vs Pre * Diabetic	-1.01731	0.371792	1.1535	1.1535	Post * Non-Diabetic up vs Pre * Non-Diabetic	0.946102	0.399339	0.866234	-1.15442	Post * Diabetic down vs Post * Non-Diabetic	-0.890197	0.00771127	0.00771127	0.00651828	0.00651828	0.0394982	0.0394982	0.0458614	0.0458614	6.76605	6.76605	1
21501	234122_at	---	---	---	---	0.935745	0.633978	0.601769	0.312636	0.0223758	4.18913	0.250124	3.90211	0.471121	3.70944	0.354793	3.96199	0.477993	0.422163	0.866323	-1.1543	Pre * Diabetic down vs Pre * Non-Diabetic	-0.845945	0.226226	1.23284	1.23284	Post * Diabetic up vs Pre * Diabetic	1.31103	0.259113	0.78992	-1.26595	Post * Non-Diabetic down vs Pre * Non-Diabetic	-1.2147	0.14812	1.35208	1.35208	Post * Diabetic up vs Post * Non-Diabetic	1.60066	0.00692039	0.00692039	0.241146	0.241146	0.295109	0.295109	1.16119	1.16119	7.97169	7.97169	1
22917	238292_at	---	---	---	---	0.93844	0.53071	0.696512	0.616467	0.0129473	5.80802	0.481594	5.91895	0.31617	6.18884	0.477932	5.75696	0.247601	0.103471	1.34957	1.34957	Pre * Diabetic up vs Pre * Non-Diabetic	1.83731	0.16893	0.812379	-1.23095	Post * Diabetic down vs Pre * Diabetic	-1.51222	0.315554	1.20315	1.20315	Post * Non-Diabetic up vs Pre * Non-Diabetic	1.07067	0.615912	0.911249	-1.0974	Post * Diabetic down vs Post * Non-Diabetic	-0.521849	0.00635079	0.00635079	0.421725	0.421725	0.163542	0.163542	0.271456	0.271456	10.1288	10.1288	1
22433	236503_at	---	---	---	---	0.947424	0.653742	0.429803	0.162645	0.0111614	3.13717	0.369955	2.60241	0.686947	1.69627	1.51522	2.82053	0.691695	0.0523549	0.462097	-2.16405	Pre * Diabetic down vs Pre * Non-Diabetic	-2.27652	0.104634	1.92273	1.92273	Post * Diabetic up vs Pre * Diabetic	1.83002	0.179171	0.544345	-1.83707	Post * Non-Diabetic down vs Pre * Non-Diabetic	-1.47224	0.234239	1.63221	1.63221	Post * Diabetic up vs Post * Non-Diabetic	1.28652	0.00462945	0.00462945	0.213747	0.213747	0.69141	0.69141	2.36496	2.36496	10.7688	10.7688	1
19649	229291_at	---	---	---	---	0.950166	0.780675	0.0697861	0.561601	0.00435256	4.29409	0.199348	3.93931	0.304006	3.90727	0.474993	4.23956	0.166836	0.0501014	0.771643	-1.29594	Pre * Diabetic down vs Pre * Non-Diabetic	-2.30471	0.0836461	1.24911	1.24911	Post * Diabetic up vs Pre * Diabetic	1.97537	0.114481	0.78941	-1.26677	Post * Non-Diabetic down vs Pre * Non-Diabetic	-1.77118	0.151333	1.221	1.221	Post * Diabetic up vs Post * Non-Diabetic	1.5863	0.00415838	0.00415838	0.0818269	0.0818269	4.37703	4.37703	0.366681	0.366681	15.4502	15.4502	1
1803	1561673_at	---	---	---	---	0.951297	0.174532	0.688068	0.24359	0.0453527	3.31749	0.422709	3.44746	0.262687	2.91373	0.406741	3.42487	0.324145	0.036823	0.707857	-1.41271	Pre * Diabetic down vs Pre * Non-Diabetic	-2.50207	0.249876	1.17671	1.17671	Post * Diabetic up vs Pre * Diabetic	1.24067	0.384254	0.863898	-1.15754	Post * Non-Diabetic down vs Pre * Non-Diabetic	-0.920449	0.81819	0.964167	-1.03716	Post * Diabetic down vs Post * Non-Diabetic	-0.237564	0.00397142	0.00397142	2.13648	2.13648	0.173385	0.173385	1.58459	1.58459	5.60978	5.60978	1
11500	215372_x_at	---	---	---	---	0.953573	0.651169	0.723078	0.685981	0.0167922	9.89062	0.498535	10.2548	0.462853	10.2068	0.353835	10.0788	0.430838	0.652983	1.09362	1.09362	Pre * Diabetic up vs Pre * Non-Diabetic	0.466959	0.277447	0.844903	-1.18357	Post * Diabetic down vs Pre * Diabetic	-1.16534	0.342548	1.20589	1.20589	Post * Non-Diabetic up vs Pre * Non-Diabetic	1.00893	0.23099	0.766241	-1.30507	Post * Diabetic down vs Post * Non-Diabetic	-1.29637	0.0036084	0.0036084	0.217199	0.217199	0.134749	0.134749	0.17587	0.17587	9.06513	9.06513	1
2116	1565566_a_at	---	---	---	---	0.958931	0.097307	0.183664	0.0927615	0.0332035	3.56141	0.35643	3.63133	0.262042	3.139	0.448524	3.62253	0.19696	0.0142808	0.712132	-1.40423	Pre * Diabetic down vs Pre * Non-Diabetic	-3.11758	0.215821	1.16874	1.16874	Post * Diabetic up vs Pre * Diabetic	1.34398	0.244776	0.845864	-1.18222	Post * Non-Diabetic down vs Pre * Non-Diabetic	-1.25536	0.898104	0.983959	-1.0163	Post * Diabetic down vs Post * Non-Diabetic	-0.132183	0.00282276	0.00282276	3.34588	3.34588	2.11802	2.11802	3.64194	3.64194	6.59734	6.59734	1
21503	234132_at	---	---	---	---	0.961279	0.538971	0.779313	0.780482	0.0327909	3.49042	0.611389	4.07439	0.175846	4.02411	0.528621	3.64003	0.405374	0.216578	1.28835	1.28835	Pre * Diabetic up vs Pre * Non-Diabetic	1.34154	0.178613	0.713463	-1.40161	Post * Diabetic down vs Pre * Diabetic	-1.47437	0.178268	1.429	1.429	Post * Non-Diabetic up vs Pre * Non-Diabetic	1.47569	0.0692888	0.643238	-1.55464	Post * Diabetic down vs Post * Non-Diabetic	-2.09673	0.00250898	0.00250898	0.404675	0.404675	0.0840042	0.0840042	0.0830885	0.0830885	6.6387	6.6387	1
23149	238804_at	---	---	---	---	0.961314	0.794205	0.584819	0.47149	0.0197287	5.25376	0.524296	5.57235	0.238273	5.76195	0.431505	5.40547	0.325235	0.218919	1.24664	1.24664	Pre * Diabetic up vs Pre * Non-Diabetic	1.33403	0.151922	0.764171	-1.30861	Post * Diabetic down vs Pre * Diabetic	-1.5837	0.239437	1.2876	1.2876	Post * Non-Diabetic up vs Pre * Non-Diabetic	1.27101	0.142646	0.739859	-1.35161	Post * Diabetic down vs Post * Non-Diabetic	-1.6258	0.00250447	0.00250447	0.0717818	0.0717818	0.32403	0.32403	0.571086	0.571086	8.44116	8.44116	1
11791	216152_at	---	---	---	---	0.961592	0.10922	0.844991	0.0263969	0.0237157	5.6798	0.322237	6.1005	0.106111	6.30687	0.506648	6.16451	0.331117	0.55085	1.07691	1.07691	Pre * Diabetic up vs Pre * Non-Diabetic	0.622645	0.130833	0.784034	-1.27545	Post * Diabetic down vs Pre * Diabetic	-1.68321	0.16793	1.26012	1.26012	Post * Non-Diabetic up vs Pre * Non-Diabetic	1.51624	0.0165412	0.670041	-1.49245	Post * Diabetic down vs Post * Non-Diabetic	-3.02073	0.0024685	0.0024685	3.0913	3.0913	0.0407869	0.0407869	7.37862	7.37862	7.76003	7.76003	1
1016	1556911_at	---	---	---	---	0.986255	0.85232	0.569067	0.25135	0.040059	3.4818	0.488021	3.22239	0.276995	2.81397	0.871063	3.2859	0.432968	0.170836	0.725687	-1.37801	Pre * Diabetic down vs Pre * Non-Diabetic	-1.50462	0.22617	1.33266	1.33266	Post * Diabetic up vs Pre * Diabetic	1.31121	0.307124	0.755963	-1.32282	Post * Non-Diabetic down vs Pre * Non-Diabetic	-1.09079	0.332874	1.27928	1.27928	Post * Diabetic up vs Post * Non-Diabetic	1.0306	0.000315896	0.000315896	0.0364951	0.0364951	0.352569	0.352569	1.52887	1.52887	5.9929	5.9929	1
20432	231156_at	---	---	---	---	0.99637	0.57145	0.799759	0.112821	0.0368307	4.70314	0.134532	4.59567	0.257937	4.30925	0.394518	4.637	0.11268	0.0548234	0.80573	-1.24111	Pre * Diabetic down vs Pre * Non-Diabetic	-2.247	0.179702	1.1873	1.1873	Post * Diabetic up vs Pre * Diabetic	1.47023	0.198743	0.84147	-1.1884	Post * Non-Diabetic down vs Pre * Non-Diabetic	-1.40117	0.265234	1.13687	1.13687	Post * Diabetic up vs Post * Non-Diabetic	1.19792	2.2e-05	2.2e-05	0.342334	0.342334	0.0687722	0.0687722	3.17108	3.17108	6.25969	6.25969	1
20472	231285_at	---	---	---	---	0.99858	0.64608	0.0527476	0.233589	0.0139655	4.56976	0.401722	4.18762	0.217099	4.14958	0.340833	4.31976	0.294541	0.245754	0.866627	-1.1539	Pre * Diabetic down vs Pre * Non-Diabetic	-1.25252	0.137299	1.21276	1.21276	Post * Diabetic up vs Pre * Diabetic	1.65122	0.198122	0.824903	-1.21226	Post * Non-Diabetic down vs Pre * Non-Diabetic	-1.40332	0.0953135	1.2741	1.2741	Post * Diabetic up vs Post * Non-Diabetic	1.89077	3.37e-06	3.37e-06	0.224125	0.224125	5.16077	5.16077	1.66019	1.66019	9.81166	9.81166	1
25376	244766_at	100132247 /// 100271836 /// 100506060 /// 100506830 /// 100652992 /// 23049 /// 440345	61E3.4 /// LOC100132247 /// LOC100271836 /// LOC100506060 /// LOC100506830 /// LOC100652992 /// LOC440354 /// LOC595101 /// LOC613037 /// SLC7A5P1 /// SMG1 /// SMG1P1	nuclear pore complex interacting protein-like /// nuclear pore complex interacting prot	NM_001135865 /// NM_015092 /// NM_031211 /// NM_199284 /// NR_002453 /// NR_002473 ///	0.0211691	0.806239	0.901238	0.0549975	0.0290062	6.22928	0.642563	6.24886	0.623154	6.15787	0.81503	5.95657	0.759303	0.811049	1.0847	1.0847	Pre * Diabetic up vs Pre * Non-Diabetic	0.247107	0.0504554	1.52573	1.52573	Post * Diabetic up vs Pre * Diabetic	2.3002	0.0143335	2.11876	2.11876	Post * Non-Diabetic up vs Pre * Non-Diabetic	3.11515	0.488753	0.7811	-1.28025	Post * Diabetic down vs Post * Non-Diabetic	-0.725618	8.17649	8.17649	0.0634409	0.0634409	0.0164075	0.0164075	5.03988	5.03988	7.05181	7.05181	1
12571	218075_at	8086	AAAS	achalasia, adrenocortical insufficiency, alacrimia	NM_001173466 /// NM_015665	0.971578	0.626995	0.945702	0.0921965	0.0279982	5.78181	0.278106	5.481	0.313953	5.20864	0.461408	5.51678	0.258317	0.173526	0.824347	-1.21308	Pre * Diabetic down vs Pre * Non-Diabetic	-1.49402	0.147983	1.28304	1.28304	Post * Diabetic up vs Pre * Diabetic	1.60128	0.185411	0.787005	-1.27064	Post * Non-Diabetic down vs Pre * Non-Diabetic	-1.44887	0.0745916	1.34392	1.34392	Post * Diabetic up vs Post * Non-Diabetic	2.04928	0.00135121	0.00135121	0.251325	0.251325	0.00493809	0.00493809	3.65709	3.65709	7.17347	7.17347	1
23113	238740_at	100885848 /// 80755	AARSD1 /// PTGES3L	alanyl-tRNA synthetase domain containing 1 /// prostaglandin E synthase 3 (cytosolic)-l	NM_001142653 /// NM_001142654 /// NM_001261430 /// NM_001261434	0.663889	0.795776	0.861021	0.433236	0.0354732	7.80099	0.271737	7.6797	0.449156	7.28553	0.581883	7.65152	0.276436	0.199824	0.79016	-1.26557	Pre * Diabetic down vs Pre * Non-Diabetic	-1.39742	0.130328	1.30167	1.30167	Post * Diabetic up vs Pre * Diabetic	1.68577	0.54135	0.885207	-1.12968	Post * Non-Diabetic down vs Pre * Non-Diabetic	-0.637921	0.445138	1.16191	1.16191	Post * Diabetic up vs Post * Non-Diabetic	0.803068	0.203498	0.203498	0.0706614	0.0706614	0.0326888	0.0326888	0.680763	0.680763	6.3809	6.3809	1
18927	228041_at	132949	AASDH	aminoadipate-semialdehyde dehydrogenase	NM_181806	0.470418	0.332601	0.397197	0.548431	0.0412135	6.26869	0.20733	6.09653	0.128819	5.76941	0.54983	6.19432	0.159083	0.0350847	0.737961	-1.35509	Pre * Diabetic down vs Pre * Non-Diabetic	-2.53312	0.0722608	1.352	1.352	Post * Diabetic up vs Pre * Diabetic	2.06972	0.473402	0.89079	-1.1226	Post * Non-Diabetic down vs Pre * Non-Diabetic	-0.752335	0.420875	1.12004	1.12004	Post * Diabetic up vs Post * Non-Diabetic	0.848398	0.573948	0.573948	1.03666	1.03666	0.800024	0.800024	0.392526	0.392526	5.90405	5.90405	1
21945	235435_at	132949	AASDH	aminoadipate-semialdehyde dehydrogenase	NM_181806	0.555343	0.334307	0.930522	0.615845	0.047381	7.14452	0.248922	6.55635	0.397964	6.47273	0.755901	6.62429	0.356775	0.659127	0.91201	-1.09648	Pre * Diabetic down vs Pre * Non-Diabetic	-0.458013	0.102347	1.48681	1.48681	Post * Diabetic up vs Pre * Diabetic	1.84443	0.557748	0.859959	-1.16285	Post * Non-Diabetic down vs Pre * Non-Diabetic	-0.611649	0.0786062	1.5768	1.5768	Post * Diabetic up vs Post * Non-Diabetic	2.01549	0.378807	0.378807	1.02901	1.02901	0.00809473	0.00809473	0.272431	0.272431	5.4778	5.4778	1
11267	214829_at	10157	AASS	aminoadipate-semialdehyde synthase	NM_005763	0.887334	0.786583	0.832808	0.138858	0.0408113	5.89833	0.777226	5.7173	0.486819	5.02671	0.58172	5.61325	0.508635	0.141014	0.685651	-1.45847	Pre * Diabetic down vs Pre * Non-Diabetic	-1.63346	0.185357	1.42334	1.42334	Post * Diabetic up vs Pre * Diabetic	1.44907	0.339099	0.751084	-1.33141	Post * Non-Diabetic down vs Pre * Non-Diabetic	-1.0166	0.342417	1.29934	1.29934	Post * Diabetic up vs Post * Non-Diabetic	1.00922	0.0213922	0.0213922	0.0773527	0.0773527	0.04757	0.04757	2.7018	2.7018	5.93464	5.93464	1
19777	229539_at	11194	ABCB8	ATP-binding cassette, sub-family B (MDR/TAP), member 8	NM_007188	0.644562	0.318617	0.818282	0.680267	0.0194204	5.14651	0.261362	4.81301	0.0986421	4.92485	0.284904	5.00025	0.16684	0.565938	0.948592	-1.05419	Pre * Diabetic down vs Pre * Non-Diabetic	-0.598696	0.0817086	1.19582	1.19582	Post * Diabetic up vs Pre * Diabetic	1.99051	0.387941	0.908058	-1.10125	Post * Non-Diabetic down vs Pre * Non-Diabetic	-0.912975	0.0543904	1.2492	1.2492	Post * Diabetic up vs Post * Non-Diabetic	2.25208	0.229716	0.229716	1.10161	1.10161	0.0563783	0.0563783	0.182784	0.182784	8.50099	8.50099	1
1336	1558460_at	10057	ABCC5	ATP-binding cassette, sub-family C (CFTR/MRP), member 5	NM_001023587 /// NM_005688	0.854253	0.655424	0.313638	0.0627509	0.00378473	4.76722	0.22708	4.64908	0.293784	4.16457	0.227041	4.69095	0.40786	0.0258745	0.725609	-1.37815	Pre * Diabetic down vs Pre * Non-Diabetic	-2.72928	0.0798738	1.28442	1.28442	Post * Diabetic up vs Pre * Diabetic	2.00517	0.0746126	0.744919	-1.34243	Post * Non-Diabetic down vs Pre * Non-Diabetic	-2.0491	0.12812	1.25113	1.25113	Post * Diabetic up vs Post * Non-Diabetic	1.69707	0.0359942	0.0359942	0.21151	0.21151	1.15606	1.15606	4.6673	4.6673	16.246	16.246	1
1646	1560117_at	84696	ABHD1	abhydrolase domain containing 1	NM_032604 /// NM_152870	0.306417	0.968173	0.239207	0.189653	0.00779201	4.34812	0.173974	4.53797	0.188313	4.80041	0.272228	4.58632	0.197442	0.0970174	1.16484	1.16484	Pre * Diabetic up vs Pre * Non-Diabetic	1.87925	0.0203181	0.790189	-1.26552	Post * Diabetic down vs Pre * Diabetic	-2.88617	0.529016	1.06561	1.06561	Post * Non-Diabetic up vs Pre * Non-Diabetic	0.657996	0.145799	0.863773	-1.15771	Post * Diabetic down vs Post * Non-Diabetic	-1.61121	1.19356	1.19356	0.00167366	0.00167366	1.61718	1.61718	2.05456	2.05456	12.4236	12.4236	1
18980	228123_s_at	26090	ABHD12	abhydrolase domain containing 12	NM_001042472 /// NM_015600	0.506141	0.526077	0.723042	0.316728	0.038631	5.16987	0.469069	5.08925	0.283071	4.51448	0.606975	4.98994	0.32076	0.0985848	0.725472	-1.37841	Pre * Diabetic down vs Pre * Non-Diabetic	-1.86883	0.0873821	1.39241	1.39241	Post * Diabetic up vs Pre * Diabetic	1.94711	0.631859	0.90403	-1.10616	Post * Non-Diabetic down vs Pre * Non-Diabetic	-0.498036	0.579016	1.11739	1.11739	Post * Diabetic up vs Post * Non-Diabetic	0.578233	0.484418	0.484418	0.431511	0.431511	0.134786	0.134786	1.14041	1.14041	6.10741	6.10741	1
21887	235348_at	84945	ABHD13	abhydrolase domain containing 13	NM_032859	0.297728	0.758015	0.693132	0.301754	0.0311599	6.14253	0.274479	5.86036	0.207007	5.37724	0.574074	5.82676	0.287799	0.067393	0.736067	-1.35857	Pre * Diabetic down vs Pre * Non-Diabetic	-2.11456	0.038382	1.54614	1.54614	Post * Diabetic up vs Pre * Diabetic	2.47547	0.585425	0.899844	-1.1113	Post * Non-Diabetic down vs Pre * Non-Diabetic	-0.5683	0.183787	1.26473	1.26473	Post * Diabetic up vs Post * Non-Diabetic	1.45488	1.24044	1.24044	0.100272	0.100272	0.167442	0.167442	1.21847	1.21847	6.80891	6.80891	1
7056	207268_x_at	10152	ABI2	abl-interactor 2	NM_005759	0.0124563	0.122769	0.108475	5.53e-12	0.00238237	7.15255	0.192197	7.25673	0.18365	7.5196	0.256526	7.16936	0.147225	0.00818782	1.30057	1.30057	Pre * Diabetic up vs Pre * Non-Diabetic	3.49088	0.0010002	0.775365	-1.28971	Post * Diabetic down vs Pre * Diabetic	-5.04115	0.404456	1.03975	1.03975	Post * Non-Diabetic up vs Pre * Non-Diabetic	0.880123	0.704833	0.96986	-1.03108	Post * Diabetic down vs Post * Non-Diabetic	-0.392649	10.2931	10.2931	2.8413	2.8413	3.26332	3.26332	3766.1	3766.1	19.0917	19.0917	1
6351	205355_at	36	ACADSB	acyl-CoA dehydrogenase, short/branched chain	NM_001609	0.142557	0.100936	0.0143435	0.235613	0.028045	5.92972	0.60305	5.90169	0.131701	5.12905	0.811155	5.69972	0.194534	0.0159691	0.640394	-1.56154	Pre * Diabetic down vs Pre * Non-Diabetic	-3.04387	0.0182129	1.53542	1.53542	Post * Diabetic up vs Pre * Diabetic	2.9576	0.867702	1.03016	1.03016	Post * Non-Diabetic up vs Pre * Non-Diabetic	0.17201	0.783173	0.954486	-1.04768	Post * Diabetic down vs Post * Non-Diabetic	-0.284608	2.64457	2.64457	3.26434	3.26434	9.70127	9.70127	1.64453	1.64453	7.16771	7.16771	1
17458	226030_at	36	ACADSB	acyl-CoA dehydrogenase, short/branched chain	NM_001609	0.828691	0.109003	0.169645	0.124546	0.0369743	8.69532	0.348549	8.73552	0.183153	8.11422	0.747546	8.72119	0.145694	0.0156252	0.650148	-1.53811	Pre * Diabetic down vs Pre * Non-Diabetic	-3.0582	0.150565	1.27926	1.27926	Post * Diabetic up vs Pre * Diabetic	1.5897	0.32521	0.832594	-1.20107	Post * Non-Diabetic down vs Pre * Non-Diabetic	-1.04813	0.994801	0.998937	-1.00106	Post * Diabetic down vs Post * Non-Diabetic	-0.00672206	0.0499864	0.0499864	3.09561	3.09561	2.27817	2.27817	2.9438	2.9438	6.2472	6.2472	1
17139	225663_at	91452	ACBD5	acyl-CoA binding domain containing 5	NM_001042473 /// NM_145698 /// NR_024150	0.762358	0.619457	0.620592	0.60444	0.0248418	8.52666	0.200857	8.40323	0.21875	8.29914	0.378168	8.59304	0.28769	0.114417	0.813632	-1.22906	Pre * Diabetic down vs Pre * Non-Diabetic	-1.77154	0.323981	1.12233	1.12233	Post * Diabetic up vs Pre * Diabetic	1.05097	0.205412	0.832021	-1.20189	Post * Non-Diabetic down vs Pre * Non-Diabetic	-1.37835	0.49246	1.09752	1.09752	Post * Diabetic up vs Post * Non-Diabetic	0.719249	0.0979064	0.0979064	0.262615	0.262615	0.265047	0.265047	0.290714	0.290714	7.59351	7.59351	1
11776	216103_at	26027	ACOT11	acyl-CoA thioesterase 11	NM_015547 /// NM_147161	0.82682	0.150268	0.538342	0.182734	0.001697	5.46874	0.816858	5.60817	0.737462	4.03444	1.06587	5.71757	0.501804	0.00839156	0.335221	-2.98311	Pre * Diabetic down vs Pre * Non-Diabetic	-3.47414	0.0413664	1.98622	1.98622	Post * Diabetic up vs Pre * Diabetic	2.42745	0.149929	0.573462	-1.7438	Post * Non-Diabetic down vs Pre * Non-Diabetic	-1.59254	0.678384	1.16106	1.16106	Post * Diabetic up vs Post * Non-Diabetic	0.430228	0.0511054	0.0511054	2.42767	2.42767	0.413181	0.413181	2.12813	2.12813	21.3993	21.3993	1
5904	204565_at	55856	ACOT13	acyl-CoA thioesterase 13	NM_001160094 /// NM_018473	0.666104	0.753529	0.978034	0.448897	0.019796	9.08097	0.263281	8.6718	0.554921	8.63939	0.453654	8.99125	0.402464	0.26313	0.794762	-1.25824	Pre * Diabetic down vs Pre * Non-Diabetic	-1.20365	0.31584	1.22644	1.22644	Post * Diabetic up vs Pre * Diabetic	1.06999	0.141287	0.691133	-1.4469	Post * Non-Diabetic down vs Pre * Non-Diabetic	-1.63217	0.146028	1.41034	1.41034	Post * Diabetic up vs Post * Non-Diabetic	1.61016	0.200618	0.200618	0.10417	0.10417	0.000806935	0.000806935	0.633931	0.633931	8.42826	8.42826	1
22439	236514_at	10005	ACOT8	acyl-CoA thioesterase 8	NM_005469 /// NM_183385 /// NM_183386	0.524861	0.534259	0.94972	0.392072	0.0461315	4.60768	0.158155	4.21974	0.370104	4.2833	0.3213	4.50705	0.559401	0.442337	0.870735	-1.14845	Pre * Diabetic down vs Pre * Non-Diabetic	-0.808211	0.521796	1.13104	1.13104	Post * Diabetic up vs Pre * Diabetic	0.669881	0.135282	0.705033	-1.41837	Post * Non-Diabetic down vs Pre * Non-Diabetic	-1.66105	0.120638	1.39687	1.39687	Post * Diabetic up vs Post * Non-Diabetic	1.73675	0.441989	0.441989	0.414337	0.414337	0.00423324	0.00423324	0.818417	0.818417	5.55823	5.55823	1
3600	201630_s_at	52	ACP1	acid phosphatase 1, soluble	NM_001040649 /// NM_004300 /// NM_007099 /// NM_177554 /// NR_024080	0.241227	0.149213	0.101595	0.663515	0.0363056	9.3095	0.260077	9.16583	0.175015	8.71837	0.617219	9.21601	0.157763	0.0180813	0.686955	-1.4557	Pre * Diabetic down vs Pre * Non-Diabetic	-2.96234	0.0342857	1.45357	1.45357	Post * Diabetic up vs Pre * Diabetic	2.54791	0.770468	0.952768	-1.04957	Post * Non-Diabetic down vs Pre * Non-Diabetic	-0.301845	0.749708	1.04804	1.04804	Post * Diabetic up vs Post * Non-Diabetic	0.33023	1.60206	1.60206	2.44169	2.44169	3.41969	3.41969	0.203986	0.203986	6.3059	6.3059	1
2764	200720_s_at	10121	ACTR1A	ARP1 actin-related protein 1 homolog A, centractin alpha (yeast)	NM_005736	0.172929	0.588166	0.767064	0.014247	0.0163331	7.37843	0.199114	7.27803	0.331775	6.92733	0.426964	7.43354	0.462722	0.0357303	0.725447	-1.37846	Pre * Diabetic down vs Pre * Non-Diabetic	-2.52141	0.65722	1.07157	1.07157	Post * Diabetic up vs Pre * Diabetic	0.460785	0.0223459	0.633143	-1.57942	Post * Non-Diabetic down vs Pre * Non-Diabetic	-2.82429	0.187618	1.22779	1.22779	Post * Diabetic up vs Post * Non-Diabetic	1.44077	2.23909	2.23909	0.312983	0.312983	0.0939304	0.0939304	9.72911	9.72911	9.17513	9.17513	1
2770	200727_s_at	10097	ACTR2	ARP2 actin-related protein 2 homolog (yeast)	NM_001005386 /// NM_005722	0.427088	0.414904	0.709266	0.118258	0.0432078	5.75651	0.596099	5.46609	0.549874	5.34115	0.73883	5.43054	0.4415	0.951164	0.986277	-1.01391	Pre * Diabetic down vs Pre * Non-Diabetic	-0.0631915	0.85006	1.03633	1.03633	Post * Diabetic up vs Pre * Diabetic	0.195257	0.160982	0.700807	-1.42693	Post * Non-Diabetic down vs Pre * Non-Diabetic	-1.54477	0.15204	1.45847	1.45847	Post * Diabetic up vs Post * Non-Diabetic	1.58318	0.699934	0.699934	0.723489	0.723489	0.149315	0.149315	3.062	3.062	5.75778	5.75778	1
1244	1558015_s_at	10097	ACTR2	ARP2 actin-related protein 2 homolog (yeast)	NM_001005386 /// NM_005722	0.433486	0.971363	0.373639	0.46285	0.0105794	5.61427	0.574358	5.49024	0.410367	5.0117	0.772971	5.31378	0.477865	0.464076	0.840508	-1.18976	Pre * Diabetic down vs Pre * Non-Diabetic	-0.768846	0.0657503	1.37315	1.37315	Post * Diabetic up vs Pre * Diabetic	2.13042	0.814466	0.954107	-1.0481	Post * Non-Diabetic down vs Pre * Non-Diabetic	-0.242538	0.44632	1.20965	1.20965	Post * Diabetic up vs Post * Non-Diabetic	0.800903	0.679992	0.679992	0.0013548	0.0013548	0.887854	0.887854	0.594489	0.594489	11.0058	11.0058	1
437	1554390_s_at	10097	ACTR2	ARP2 actin-related protein 2 homolog (yeast)	NM_001005386 /// NM_005722	0.661539	0.799302	0.895692	0.391743	0.00536046	5.42405	0.863891	5.30888	0.469107	4.71625	1.09378	5.22359	0.460749	0.288961	0.721523	-1.38596	Pre * Diabetic down vs Pre * Non-Diabetic	-1.13569	0.0983375	1.41022	1.41022	Post * Diabetic up vs Pre * Diabetic	1.87046	0.524964	0.852762	-1.17266	Post * Non-Diabetic down vs Pre * Non-Diabetic	-0.664654	0.573768	1.19319	1.19319	Post * Diabetic up vs Post * Non-Diabetic	0.586412	0.206581	0.206581	0.0681816	0.0681816	0.0183148	0.0183148	0.81961	0.81961	14.3157	14.3157	1
3027	200996_at	10096	ACTR3	ARP3 actin-related protein 3 homolog (yeast)	NM_005721	0.365716	0.179781	0.410043	0.410846	0.0298194	8.37507	0.398117	8.36068	0.248827	7.66187	0.729425	8.31413	0.135869	0.0246913	0.631179	-1.58434	Pre * Diabetic down vs Pre * Non-Diabetic	-2.75957	0.0496998	1.48886	1.48886	Post * Diabetic up vs Pre * Diabetic	2.30986	0.685655	0.918983	-1.08816	Post * Non-Diabetic down vs Pre * Non-Diabetic	-0.419834	0.90792	1.02258	1.02258	Post * Diabetic up vs Post * Non-Diabetic	0.119377	0.919377	0.919377	2.08039	2.08039	0.755554	0.755554	0.752848	0.752848	6.95748	6.95748	1
10262	213101_s_at	10096	ACTR3	ARP3 actin-related protein 3 homolog (yeast)	NM_005721	0.645866	0.303081	0.350437	0.324192	0.039114	8.91716	0.406661	8.83891	0.239433	8.43928	0.41292	8.86992	0.189461	0.0409147	0.737043	-1.35677	Pre * Diabetic down vs Pre * Non-Diabetic	-2.43449	0.110294	1.27829	1.27829	Post * Diabetic up vs Pre * Diabetic	1.79559	0.440134	0.881656	-1.13423	Post * Non-Diabetic down vs Pre * Non-Diabetic	-0.812274	0.650076	1.06862	1.06862	Post * Diabetic up vs Post * Non-Diabetic	0.471205	0.227885	0.227885	1.17879	1.17879	0.983256	0.983256	1.10351	1.10351	6.06808	6.06808	1
13221	218868_at	57180	ACTR3B	ARP3 actin-related protein 3 homolog B (yeast)	NM_001040135 /// NM_020445 /// NR_073000 /// NR_073001	0.417618	0.529645	0.134406	0.310134	0.0480148	5.98137	0.474641	5.63513	0.167054	4.96657	1.19264	5.59552	0.341296	0.0764842	0.623801	-1.60308	Pre * Diabetic down vs Pre * Non-Diabetic	-2.03314	0.0713477	1.72085	1.72085	Post * Diabetic up vs Pre * Diabetic	2.0779	0.63631	0.86688	-1.15356	Post * Non-Diabetic down vs Pre * Non-Diabetic	-0.491445	0.435997	1.23831	1.23831	Post * Diabetic up vs Post * Non-Diabetic	0.81994	0.730375	0.730375	0.423959	0.423959	2.7734	2.7734	1.1741	1.1741	5.43802	5.43802	1
6304	205260_s_at	97	ACYP1	acylphosphatase 1, erythrocyte (common) type	NM_001107 /// NM_203488	0.555731	0.68893	0.982117	0.271258	0.0281379	7.92756	0.280826	7.75833	0.221471	7.46068	0.291344	7.79689	0.162356	0.0557657	0.80002	-1.24997	Pre * Diabetic down vs Pre * Non-Diabetic	-2.23608	0.0695796	1.28893	1.28893	Post * Diabetic up vs Pre * Diabetic	2.09404	0.345096	0.879603	-1.13688	Post * Non-Diabetic down vs Pre * Non-Diabetic	-1.00329	0.190513	1.17231	1.17231	Post * Diabetic up vs Post * Non-Diabetic	1.43027	0.378047	0.378047	0.169863	0.169863	0.000534771	0.000534771	1.39642	1.39642	7.15628	7.15628	1
6548	205746_s_at	6868	ADAM17	ADAM metallopeptidase domain 17	NM_003183	0.619743	0.614491	0.201531	0.0936193	0.0287558	5.5232	0.435152	5.43721	0.335902	5.06834	0.512409	5.45199	0.418241	0.122165	0.764795	-1.30754	Pre * Diabetic down vs Pre * Non-Diabetic	-1.72847	0.447968	1.12346	1.12346	Post * Diabetic up vs Pre * Diabetic	0.797892	0.171239	0.76588	-1.30569	Post * Non-Diabetic down vs Pre * Non-Diabetic	-1.50302	0.523363	1.12187	1.12187	Post * Diabetic up vs Post * Non-Diabetic	0.667293	0.266358	0.266358	0.270227	0.270227	1.93641	1.93641	3.61917	3.61917	7.08152	7.08152	1
7663	208847_s_at	128	ADH5	alcohol dehydrogenase 5 (class III), chi polypeptide	NM_000671	0.528583	0.255325	0.919569	0.300417	0.0430287	8.93162	0.191573	8.96986	0.172806	8.74464	0.363938	9.0836	0.169246	0.0452603	0.797678	-1.25364	Pre * Diabetic down vs Pre * Non-Diabetic	-2.3698	0.556557	1.06057	1.06057	Post * Diabetic up vs Pre * Diabetic	0.613541	0.150087	0.834772	-1.19793	Post * Non-Diabetic down vs Pre * Non-Diabetic	-1.59183	0.903564	1.01344	1.01344	Post * Diabetic up vs Post * Non-Diabetic	0.125057	0.433895	0.433895	1.45608	1.45608	0.0108594	0.0108594	1.22572	1.22572	5.77057	5.77057	1
14919	222400_s_at	55256	ADI1	acireductone dioxygenase 1	NM_018269	0.464025	0.553446	0.32758	0.179456	0.0112663	10.3141	0.393788	9.9223	0.22739	9.92443	0.700789	10.1082	0.267801	0.45586	0.880363	-1.13589	Pre * Diabetic down vs Pre * Non-Diabetic	-0.783574	0.470175	1.11604	1.11604	Post * Diabetic up vs Pre * Diabetic	0.758024	0.096717	0.713593	-1.40136	Post * Non-Diabetic down vs Pre * Non-Diabetic	-1.88127	0.112087	1.37686	1.37686	Post * Diabetic up vs Post * Non-Diabetic	1.78503	0.591262	0.591262	0.375992	0.375992	1.08717	1.08717	2.16431	2.16431	10.7277	10.7277	1
12282	217761_at	55256	ADI1	acireductone dioxygenase 1	NM_018269	0.898677	0.0121239	0.107784	0.337289	0.0376566	8.33269	0.884238	9.31236	0.689481	7.49683	1.705	9.52606	0.555504	0.00410716	0.232001	-4.31032	Pre * Diabetic down vs Pre * Non-Diabetic	-3.97205	0.337369	1.38915	1.38915	Post * Diabetic up vs Pre * Diabetic	1.02047	0.329935	0.65981	-1.51559	Post * Non-Diabetic down vs Pre * Non-Diabetic	-1.03729	0.114164	0.48845	-2.04729	Post * Diabetic down vs Post * Non-Diabetic	-1.77299	0.0172749	0.0172749	9.34004	9.34004	3.27844	3.27844	1.04173	1.04173	6.18868	6.18868	1
5611	204119_s_at	132	ADK	adenosine kinase	NM_001123 /// NM_001202449 /// NM_001202450 /// NM_006721	0.692187	0.175706	0.722601	0.760945	0.0315053	7.71556	0.444493	7.66482	0.315997	7.04858	0.823835	7.92528	0.187088	0.0200036	0.554258	-1.80421	Pre * Diabetic down vs Pre * Non-Diabetic	-2.89634	0.104041	1.52413	1.52413	Post * Diabetic up vs Pre * Diabetic	1.83373	0.351407	0.776718	-1.28747	Post * Non-Diabetic down vs Pre * Non-Diabetic	-0.989481	0.723116	1.08761	1.08761	Post * Diabetic up vs Post * Non-Diabetic	0.367029	0.168541	0.168541	2.12375	2.12375	0.135238	0.135238	0.0991187	0.0991187	6.77194	6.77194	1
23002	238505_at	141	ADPRH	ADP-ribosylarginine hydrolase	NM_001125	0.757744	0.120007	0.910593	0.0711949	0.0106174	4.38229	0.202915	4.43928	0.398053	3.66878	0.465352	4.38764	0.304704	0.00794528	0.625348	-1.59911	Pre * Diabetic down vs Pre * Non-Diabetic	-3.5114	0.0655255	1.37002	1.37002	Post * Diabetic up vs Pre * Diabetic	2.13262	0.205191	0.795146	-1.25763	Post * Non-Diabetic down vs Pre * Non-Diabetic	-1.37909	0.632819	1.07746	1.07746	Post * Diabetic up vs Post * Non-Diabetic	0.496613	0.101894	0.101894	2.88934	2.88934	0.0134314	0.0134314	4.3234	4.3234	10.9898	10.9898	1
12251	217729_s_at	166	AES	amino-terminal enhancer of split	NM_001130 /// NM_198969 /// NM_198970	0.0591847	0.505521	0.790927	3.75e-13	0.00211123	9.02821	0.170943	8.90104	0.125348	8.73398	0.139573	8.99673	0.188957	0.0295553	0.835789	-1.19647	Pre * Diabetic down vs Pre * Non-Diabetic	-2.64344	0.00220267	1.22624	1.22624	Post * Diabetic up vs Pre * Diabetic	4.42807	0.124655	0.933055	-1.07175	Post * Non-Diabetic down vs Pre * Non-Diabetic	-1.71517	0.218417	1.09841	1.09841	Post * Diabetic up vs Post * Non-Diabetic	1.33564	4.8309	4.8309	0.476948	0.476948	0.0751495	0.0751495	7383.58	7383.58	19.8911	19.8911	1
20602	231857_s_at	60509	AGBL5	ATP/GTP binding protein-like 5	NM_001035507 /// NM_021831	0.295169	0.316045	0.612231	0.034244	0.0175207	3.4969	0.347119	3.58647	0.521676	2.70344	1.1546	3.73824	0.333678	0.0253353	0.526528	-1.89923	Pre * Diabetic down vs Pre * Non-Diabetic	-2.7429	0.542017	1.17833	1.17833	Post * Diabetic up vs Pre * Diabetic	0.636843	0.0450806	0.501991	-1.99207	Post * Non-Diabetic down vs Pre * Non-Diabetic	-2.37235	0.443544	1.23593	1.23593	Post * Diabetic up vs Post * Non-Diabetic	0.805993	1.25463	1.25463	1.114	1.114	0.278141	0.278141	6.49586	6.49586	8.89814	8.89814	1
15136	222661_at	55109	AGGF1	angiogenic factor with G patch and FHA domains 1	NM_018046	0.367692	0.904491	0.0187806	0.306627	0.0130768	7.13801	0.25831	6.89213	0.190682	6.73591	0.369464	6.91007	0.186679	0.113613	0.861479	-1.16079	Pre * Diabetic down vs Pre * Non-Diabetic	-1.77616	0.032986	1.24269	1.24269	Post * Diabetic up vs Pre * Diabetic	2.57275	0.553063	0.94002	-1.06381	Post * Non-Diabetic down vs Pre * Non-Diabetic	-0.619107	0.203895	1.13886	1.13886	Post * Diabetic up vs Post * Non-Diabetic	1.38348	0.911418	0.911418	0.0151459	0.0151459	8.62905	8.62905	1.19245	1.19245	10.0867	10.0867	1
12990	218568_at	55750	AGK	acylglycerol kinase	NM_018238	0.290849	0.880659	0.549108	0.528073	0.0388148	5.7448	0.399906	5.55236	0.21738	5.18127	0.586839	5.44886	0.235043	0.239173	0.827604	-1.20831	Pre * Diabetic down vs Pre * Non-Diabetic	-1.27179	0.0472638	1.38336	1.38336	Post * Diabetic up vs Pre * Diabetic	2.34206	0.953082	0.989785	-1.01032	Post * Non-Diabetic down vs Pre * Non-Diabetic	-0.0607064	0.403529	1.15669	1.15669	Post * Diabetic up vs Post * Non-Diabetic	0.881939	1.27899	1.27899	0.0237219	0.0237219	0.391168	0.391168	0.434997	0.434997	6.09238	6.09238	1
13762	219723_x_at	56894	AGPAT3	1-acylglycerol-3-phosphate O-acyltransferase 3	NM_001037553 /// NM_020132	0.421199	0.413163	0.321052	0.488178	0.0193703	6.51632	0.270194	6.11776	0.224577	5.89383	0.493132	6.19574	0.200663	0.192786	0.834227	-1.19871	Pre * Diabetic down vs Pre * Non-Diabetic	-1.42212	0.0410153	1.4574	1.4574	Post * Diabetic up vs Pre * Diabetic	2.43291	0.368671	0.855916	-1.16834	Post * Non-Diabetic down vs Pre * Non-Diabetic	-0.952627	0.0385778	1.42047	1.42047	Post * Diabetic up vs Post * Non-Diabetic	2.4722	0.71873	0.71873	0.729096	0.729096	1.11888	1.11888	0.527962	0.527962	8.51081	8.51081	1
16950	225440_at	56894	AGPAT3	1-acylglycerol-3-phosphate O-acyltransferase 3	NM_001037553 /// NM_020132	0.594867	0.510726	0.957495	0.0249443	0.0406963	6.90472	0.183852	6.90211	0.297401	6.40644	0.415556	6.84654	0.42385	0.0595433	0.761268	-1.3136	Pre * Diabetic down vs Pre * Non-Diabetic	-2.19405	0.385349	1.14216	1.14216	Post * Diabetic up vs Pre * Diabetic	0.918224	0.121448	0.76123	-1.31366	Post * Non-Diabetic down vs Pre * Non-Diabetic	-1.73235	0.367694	1.14222	1.14222	Post * Diabetic up vs Post * Non-Diabetic	0.954677	0.306668	0.306668	0.465124	0.465124	0.0030239	0.0030239	7.57883	7.57883	5.94346	5.94346	1
16663	225114_at	8540	AGPS	alkylglycerone phosphate synthase	NM_003659	0.276141	0.204857	0.250008	0.828666	0.0474052	6.44734	0.241263	6.33498	0.254323	5.76989	0.792439	6.38055	0.317064	0.0337204	0.635501	-1.57356	Pre * Diabetic down vs Pre * Non-Diabetic	-2.5586	0.046192	1.55806	1.55806	Post * Diabetic up vs Pre * Diabetic	2.35675	0.881919	0.967323	-1.03378	Post * Non-Diabetic down vs Pre * Non-Diabetic	-0.153351	0.90961	1.0236	1.0236	Post * Diabetic up vs Post * Non-Diabetic	0.117174	1.36603	1.36603	1.83936	1.83936	1.53833	1.53833	0.0500013	0.0500013	5.47626	5.47626	1
6382	205401_at	8540	AGPS	alkylglycerone phosphate synthase	NM_003659	0.445962	0.117224	0.119023	0.311554	0.0444715	5.69344	0.35741	5.66822	0.21968	4.87899	0.962351	5.64513	0.341918	0.0185486	0.569527	-1.75584	Pre * Diabetic down vs Pre * Non-Diabetic	-2.94565	0.0745131	1.53836	1.53836	Post * Diabetic up vs Pre * Diabetic	2.04996	0.615722	0.883516	-1.13184	Post * Non-Diabetic down vs Pre * Non-Diabetic	-0.522135	0.969807	0.991648	-1.00842	Post * Diabetic down vs Post * Non-Diabetic	-0.0390505	0.642494	0.642494	2.93918	2.93918	3.04719	3.04719	1.16675	1.16675	5.66948	5.66948	1
6445	205512_s_at	9131	AIFM1	apoptosis-inducing factor, mitochondrion-associated, 1	NM_001130846 /// NM_001130847 /// NM_004208 /// NM_145812 /// NM_145813	0.93928	0.118868	0.584498	0.288636	0.0301677	7.61896	0.286733	7.64874	0.263414	7.09051	0.595298	7.7692	0.293565	0.0147961	0.626633	-1.59583	Pre * Diabetic down vs Pre * Non-Diabetic	-3.09416	0.164035	1.29071	1.29071	Post * Diabetic up vs Pre * Diabetic	1.5321	0.25267	0.793434	-1.26034	Post * Non-Diabetic down vs Pre * Non-Diabetic	-1.23273	0.912819	1.01937	1.01937	Post * Diabetic up vs Post * Non-Diabetic	0.112994	0.00617819	0.00617819	2.90955	2.90955	0.324597	0.324597	1.29167	1.29167	6.91807	6.91807	1
4383	202541_at	9255	AIMP1	aminoacyl tRNA synthetase complex-interacting multifunctional protein 1	NM_001142415 /// NM_001142416 /// NM_004757	0.385749	0.0799461	0.542276	0.374843	0.0331279	8.45474	0.173893	8.41924	0.191121	7.78849	0.669263	8.45721	0.111879	0.00994688	0.627989	-1.59238	Pre * Diabetic down vs Pre * Non-Diabetic	-3.35898	0.0515134	1.46926	1.46926	Post * Diabetic up vs Pre * Diabetic	2.2869	0.501975	0.882692	-1.1329	Post * Non-Diabetic down vs Pre * Non-Diabetic	-0.703039	0.7813	1.0453	1.0453	Post * Diabetic up vs Post * Non-Diabetic	0.287143	0.841643	0.841643	3.79668	3.79668	0.405037	0.405037	0.883156	0.883156	6.60487	6.60487	1
18657	227605_at	9255	AIMP1	aminoacyl tRNA synthetase complex-interacting multifunctional protein 1	NM_001142415 /// NM_001142416 /// NM_004757	0.447504	0.118977	0.231091	0.0624611	0.0273093	6.68567	0.329375	6.64584	0.23015	5.9548	0.635724	6.54563	0.0953331	0.0115574	0.663674	-1.50676	Pre * Diabetic down vs Pre * Non-Diabetic	-3.25826	0.0536999	1.41264	1.41264	Post * Diabetic up vs Pre * Diabetic	2.26027	0.411051	0.869502	-1.15008	Post * Non-Diabetic down vs Pre * Non-Diabetic	-0.867271	0.605586	1.07824	1.07824	Post * Diabetic up vs Post * Non-Diabetic	0.53744	0.637982	0.637982	2.9076	2.9076	1.67979	1.67979	4.68014	4.68014	7.25987	7.25987	1
4384	202542_s_at	9255	AIMP1	aminoacyl tRNA synthetase complex-interacting multifunctional protein 1	NM_001142415 /// NM_001142416 /// NM_004757	0.543599	0.27993	0.915262	0.341578	0.0380015	8.65582	0.274846	8.53607	0.19717	8.00436	0.665288	8.59446	0.176906	0.028486	0.671457	-1.4893	Pre * Diabetic down vs Pre * Non-Diabetic	-2.66719	0.0809499	1.43644	1.43644	Post * Diabetic up vs Pre * Diabetic	1.99653	0.404603	0.845042	-1.18337	Post * Non-Diabetic down vs Pre * Non-Diabetic	-0.879834	0.449608	1.14138	1.14138	Post * Diabetic up vs Post * Non-Diabetic	0.794903	0.402324	0.402324	1.30492	1.30492	0.0120589	0.0120589	1.02228	1.02228	6.15961	6.15961	1
3734	201781_s_at	9049	AIP	aryl hydrocarbon receptor interacting protein	NM_003977	0.672917	0.737306	0.583804	0.296413	0.0452334	6.33431	0.255345	6.13351	0.258899	5.67183	0.640246	6.17879	0.348337	0.0849471	0.724951	-1.3794	Pre * Diabetic down vs Pre * Non-Diabetic	-1.96539	0.115477	1.42045	1.42045	Post * Diabetic up vs Pre * Diabetic	1.76549	0.358536	0.81523	-1.22665	Post * Non-Diabetic down vs Pre * Non-Diabetic	-0.974101	0.235942	1.26315	1.26315	Post * Diabetic up vs Post * Non-Diabetic	1.28141	0.191913	0.191913	0.118963	0.118963	0.32582	0.32582	1.2477	1.2477	5.61777	5.61777	1
7765	208967_s_at	204	AK2	adenylate kinase 2	NM_001199199 /// NM_001625 /// NM_013411 /// NR_037591 /// NR_037592	0.865353	0.321141	0.490827	0.425065	0.0149711	9.49672	0.262637	9.09503	0.236264	9.09129	0.468119	9.29725	0.218173	0.37488	0.88823	-1.12583	Pre * Diabetic down vs Pre * Non-Diabetic	-0.939688	0.161872	1.23614	1.23614	Post * Diabetic up vs Pre * Diabetic	1.54105	0.139319	0.774043	-1.29192	Post * Non-Diabetic down vs Pre * Non-Diabetic	-1.64151	0.038942	1.41849	1.41849	Post * Diabetic up vs Post * Non-Diabetic	2.46617	0.0306593	0.0306593	1.08958	1.08958	0.521357	0.521357	0.706343	0.706343	9.52582	9.52582	1
14805	222160_at	26993	AKAP8L	A kinase (PRKA) anchor protein 8-like	NM_014371	0.328788	0.13065	0.153926	0.655366	0.00372145	5.31924	0.205819	5.3434	0.235282	5.61717	0.194639	5.17431	0.334307	0.021347	1.39516	1.39516	Pre * Diabetic up vs Pre * Non-Diabetic	2.85401	0.0247412	0.786318	-1.27175	Post * Diabetic down vs Pre * Diabetic	-2.75826	0.69803	1.04608	1.04608	Post * Non-Diabetic up vs Pre * Non-Diabetic	0.402255	0.713105	1.04872	1.04872	Post * Diabetic up vs Post * Non-Diabetic	0.381023	1.08141	1.08141	2.71148	2.71148	2.48033	2.48033	0.214818	0.214818	16.3439	16.3439	1
14235	220987_s_at	56672 /// 81788	AKIP1 /// NUAK2	A kinase (PRKA) interacting protein 1 /// NUAK family, SNF1-like kinase, 2	NM_001206645 /// NM_001206646 /// NM_001206647 /// NM_001206648 /// NM_020642 /// NM_03	0.600843	0.768205	0.862039	0.706302	0.0112857	4.30314	0.112849	4.43755	0.406227	4.48352	0.134454	4.20556	0.240138	0.148038	1.20371	1.20371	Pre * Diabetic up vs Pre * Non-Diabetic	1.60103	0.372181	0.909466	-1.09955	Post * Diabetic down vs Pre * Diabetic	-0.945292	0.135712	1.23101	1.23101	Post * Non-Diabetic up vs Pre * Non-Diabetic	1.65894	0.382695	0.889298	-1.12448	Post * Diabetic down vs Post * Non-Diabetic	-0.923623	0.296643	0.296643	0.0917224	0.0917224	0.0322058	0.0322058	0.152553	0.152553	10.7202	10.7202	1
3277	201272_at	231	AKR1B1	aldo-keto reductase family 1, member B1 (aldose reductase)	NM_001628	0.0290009	0.280222	0.285464	2.57e-13	0.0325812	10.7099	0.158971	10.5916	0.14585	10.3445	0.224405	10.6072	0.224779	0.0349544	0.822406	-1.21595	Pre * Diabetic down vs Pre * Non-Diabetic	-2.53551	0.0085988	1.28826	1.28826	Post * Diabetic up vs Pre * Diabetic	3.45754	0.955654	1.00363	1.00363	Post * Non-Diabetic up vs Pre * Non-Diabetic	0.0573742	0.517683	1.05564	1.05564	Post * Diabetic up vs Post * Non-Diabetic	0.676695	7.05243	7.05243	1.30324	1.30324	1.3101	1.3101	8116.04	8116.04	6.65998	6.65998	1
11932	216594_x_at	1645	AKR1C1	aldo-keto reductase family 1, member C1 (dihydrodiol dehydrogenase 1; 20-alpha (3-alpha	NM_001353	0.00511398	0.6917	0.877898	0.106277	0.025905	9.56265	0.552162	9.38061	0.392725	9.9323	0.768704	10.1586	0.494473	0.635638	0.893099	-1.1197	Pre * Diabetic down vs Pre * Non-Diabetic	-0.492439	0.0191579	0.592108	-1.68888	Post * Diabetic down vs Pre * Diabetic	-2.92453	0.00349409	0.392553	-2.54743	Post * Non-Diabetic down vs Pre * Non-Diabetic	-4.08824	0.26286	1.34711	1.34711	Post * Diabetic up vs Post * Non-Diabetic	1.20439	14.5669	14.5669	0.166662	0.166662	0.025161	0.025161	3.31185	3.31185	7.44482	7.44482	1
9142	211653_x_at	100653286 /// 1646	AKR1C2 /// LOC100653286	aldo-keto reductase family 1, member C2 (dihydrodiol dehydrogenase 2; bile acid binding	NM_001135241 /// NM_001354 /// NM_205845 /// XM_003403856	0.0257055	0.981138	0.773638	0.169486	0.0399191	9.41507	0.602344	9.20902	0.427218	9.62125	1.31075	10.1364	0.564947	0.333433	0.723749	-1.38169	Pre * Diabetic down vs Pre * Non-Diabetic	-1.02934	0.134656	0.631318	-1.58399	Post * Diabetic down vs Pre * Diabetic	-1.66412	0.0130264	0.3356	-2.97974	Post * Non-Diabetic down vs Pre * Non-Diabetic	-3.17853	0.397692	1.36149	1.36149	Post * Diabetic up vs Post * Non-Diabetic	0.893458	7.47213	7.47213	0.000587611	0.000587611	0.0885268	0.0885268	2.28008	2.28008	6.00389	6.00389	1
7935	209160_at	8644	AKR1C3	aldo-keto reductase family 1, member C3 (3-alpha hydroxysteroid dehydrogenase, type II)	NM_001253908 /// NM_001253909 /// NM_003739	0.0409229	0.471727	0.859568	0.382322	0.0419664	8.90661	0.625284	8.19221	0.718773	9.20308	1.06276	9.38157	0.841987	0.782187	0.904276	-1.10586	Pre * Diabetic down vs Pre * Non-Diabetic	-0.285942	0.212221	0.654894	-1.52696	Post * Diabetic down vs Pre * Diabetic	-1.3557	0.019107	0.322133	-3.10431	Post * Non-Diabetic down vs Pre * Non-Diabetic	-2.92627	0.15471	1.83839	1.83839	Post * Diabetic up vs Post * Non-Diabetic	1.5715	5.92612	5.92612	0.559393	0.559393	0.0333845	0.0333845	0.854489	0.854489	5.84779	5.84779	1
5383	203809_s_at	208	AKT2	v-akt murine thymoma viral oncogene homolog 2	NM_001243027 /// NM_001243028 /// NM_001626	0.542083	0.387668	0.68838	0.575343	0.0193455	3.53948	0.830417	3.45902	0.437192	2.53276	1.27671	3.50073	0.589638	0.0754385	0.511347	-1.95562	Pre * Diabetic down vs Pre * Non-Diabetic	-2.04201	0.0803118	1.76832	1.76832	Post * Diabetic up vs Pre * Diabetic	2.00164	0.597248	0.822418	-1.21593	Post * Non-Diabetic down vs Pre * Non-Diabetic	-0.550134	0.799045	1.09947	1.09947	Post * Diabetic up vs Post * Non-Diabetic	0.263204	0.405432	0.405432	0.815737	0.815737	0.173015	0.173015	0.341001	0.341001	8.5157	8.5157	1
12825	218373_at	64400	AKTIP	AKT interacting protein	NM_001012398 /// NM_022476	0.505527	0.213236	0.244416	0.871076	0.0243715	8.72505	0.269078	8.65592	0.220419	8.34562	0.528748	8.78204	0.170163	0.0328019	0.72348	-1.38221	Pre * Diabetic down vs Pre * Non-Diabetic	-2.57635	0.0718295	1.28251	1.28251	Post * Diabetic up vs Pre * Diabetic	2.07357	0.582655	0.920272	-1.08664	Post * Non-Diabetic down vs Pre * Non-Diabetic	-0.572586	0.954571	1.00825	1.00825	Post * Diabetic up vs Post * Non-Diabetic	0.0587779	0.48586	0.48586	1.76738	1.76738	1.57854	1.57854	0.0280814	0.0280814	7.66187	7.66187	1
6505	205633_s_at	211	ALAS1	aminolevulinate, delta-, synthase 1	NM_000688 /// NM_199166	0.471003	0.156223	0.361507	0.634784	0.0240122	8.70539	0.211229	8.52304	0.256318	7.98248	0.584664	8.72448	0.471008	0.0139488	0.587637	-1.70173	Pre * Diabetic down vs Pre * Non-Diabetic	-3.13315	0.0537515	1.56739	1.56739	Post * Diabetic up vs Pre * Diabetic	2.25965	0.407633	0.828433	-1.2071	Post * Non-Diabetic down vs Pre * Non-Diabetic	-0.873912	0.592197	1.11181	1.11181	Post * Diabetic up vs Post * Non-Diabetic	0.55787	0.572386	0.572386	2.35082	2.35082	0.936556	0.936556	0.243742	0.243742	7.71524	7.71524	1
3969	202053_s_at	224	ALDH3A2	aldehyde dehydrogenase 3 family, member A2	NM_000382 /// NM_001031806	0.128537	0.145729	0.394581	0.0226925	0.0326173	7.90527	0.129475	7.63715	0.332946	7.61801	0.454373	7.73509	0.305508	0.770897	0.96584	-1.03537	Pre * Diabetic down vs Pre * Non-Diabetic	-0.301261	0.954658	0.992384	-1.00767	Post * Diabetic down vs Pre * Diabetic	-0.058665	0.0281481	0.679097	-1.47254	Post * Non-Diabetic down vs Pre * Non-Diabetic	-2.67489	0.0288114	1.41141	1.41141	Post * Diabetic up vs Post * Non-Diabetic	2.65987	2.87275	2.87275	2.48892	2.48892	0.809367	0.809367	7.92024	7.92024	6.6563	6.6563	1
8719	210544_s_at	224	ALDH3A2	aldehyde dehydrogenase 3 family, member A2	NM_000382 /// NM_001031806	0.648122	0.617645	0.785726	0.118341	0.0366115	6.82438	0.27814	6.78794	0.257583	6.19644	1.03126	6.81959	0.314807	0.101121	0.678986	-1.47278	Pre * Diabetic down vs Pre * Non-Diabetic	-1.85229	0.401677	1.21178	1.21178	Post * Diabetic up vs Pre * Diabetic	0.885581	0.164591	0.67929	-1.47213	Post * Non-Diabetic down vs Pre * Non-Diabetic	-1.52981	0.437547	1.21123	1.21123	Post * Diabetic up vs Post * Non-Diabetic	0.817061	0.224738	0.224738	0.265376	0.265376	0.0790486	0.0790486	3.0604	3.0604	6.27887	6.27887	1
9105	211552_s_at	8659	ALDH4A1	aldehyde dehydrogenase 4 family, member A1	NM_001161504 /// NM_003748 /// NM_170726	0.60687	0.444999	0.18368	0.488701	0.0352515	7.38269	0.445862	7.19737	0.56656	6.75514	0.447927	7.27094	0.322759	0.0804933	0.680047	-1.47049	Pre * Diabetic down vs Pre * Non-Diabetic	-2.00018	0.107726	1.40611	1.40611	Post * Diabetic up vs Pre * Diabetic	1.811	0.542898	0.866455	-1.15413	Post * Non-Diabetic down vs Pre * Non-Diabetic	-0.635421	0.659031	1.1036	1.1036	Post * Diabetic up vs Post * Non-Diabetic	0.458152	0.286753	0.286753	0.632234	0.632234	2.11784	2.11784	0.526653	0.526653	6.40127	6.40127	1
14474	221590_s_at	4329	ALDH6A1	aldehyde dehydrogenase 6 family, member A1	NM_005589	0.763263	0.0511887	0.0315473	0.104288	0.00221257	6.13783	0.74132	6.35672	0.337703	5.2433	0.988548	6.31418	0.423162	0.00616611	0.461506	-2.16682	Pre * Diabetic down vs Pre * Non-Diabetic	-3.68594	0.0569221	1.44971	1.44971	Post * Diabetic up vs Pre * Diabetic	2.22292	0.254461	0.770386	-1.29805	Post * Non-Diabetic down vs Pre * Non-Diabetic	-1.22768	0.551374	0.868459	-1.15146	Post * Diabetic down vs Post * Non-Diabetic	-0.621806	0.0971347	0.0971347	4.90301	4.90301	6.76747	6.76747	3.35689	3.35689	19.578	19.578	1
14472	221588_x_at	4329	ALDH6A1	aldehyde dehydrogenase 6 family, member A1	NM_005589	0.787028	0.47624	0.165416	0.0776466	0.00139832	6.25323	0.737554	6.17335	0.325108	5.57775	0.676445	6.17263	0.354391	0.0622395	0.663617	-1.50689	Pre * Diabetic down vs Pre * Non-Diabetic	-2.16565	0.142723	1.25707	1.25707	Post * Diabetic up vs Pre * Diabetic	1.62544	0.121316	0.73079	-1.36838	Post * Non-Diabetic down vs Pre * Non-Diabetic	-1.73306	0.531571	1.14152	1.14152	Post * Diabetic up vs Post * Non-Diabetic	0.653814	0.0780627	0.0780627	0.547787	0.547787	2.33001	2.33001	4.0942	4.0942	22.8075	22.8075	1
5730	204290_s_at	4329	ALDH6A1	aldehyde dehydrogenase 6 family, member A1	NM_005589	0.843609	0.614552	0.393237	0.0727768	0.0023221	6.51018	0.735748	6.19948	0.42882	5.34287	1.14311	6.2752	0.347097	0.0430945	0.534552	-1.87073	Pre * Diabetic down vs Pre * Non-Diabetic	-2.40122	0.0950772	1.564	1.564	Post * Diabetic up vs Pre * Diabetic	1.89238	0.0981214	0.579839	-1.72462	Post * Non-Diabetic down vs Pre * Non-Diabetic	-1.87189	0.239823	1.44185	1.44185	Post * Diabetic up vs Post * Non-Diabetic	1.26986	0.0415288	0.0415288	0.270133	0.270133	0.814202	0.814202	4.2648	4.2648	19.2592	19.2592	1
14473	221589_s_at	4329	ALDH6A1	aldehyde dehydrogenase 6 family, member A1	NM_005589	0.903608	0.17903	0.0583068	0.0397818	0.000984741	7.79222	0.528781	7.77256	0.259236	7.16385	0.390777	7.72814	0.301028	0.0106053	0.672072	-1.48794	Pre * Diabetic down vs Pre * Non-Diabetic	-3.31586	0.0434205	1.27309	1.27309	Post * Diabetic up vs Pre * Diabetic	2.39639	0.127936	0.806419	-1.24005	Post * Non-Diabetic down vs Pre * Non-Diabetic	-1.69802	0.662756	1.061	1.061	Post * Diabetic up vs Post * Non-Diabetic	0.452749	0.0156247	0.0156247	2.08828	2.08828	4.87311	4.87311	6.01472	6.01472	25.5397	25.5397	1
7750	208951_at	501	ALDH7A1	aldehyde dehydrogenase 7 family, member A1	NM_001182 /// NM_001201377 /// NM_001202404	0.688226	0.592428	0.159816	0.0911801	0.0386357	6.22313	0.636823	6.13871	0.253562	5.59864	1.12654	6.0964	0.24068	0.137882	0.703125	-1.42222	Pre * Diabetic down vs Pre * Non-Diabetic	-1.6484	0.452742	1.16958	1.16958	Post * Diabetic up vs Pre * Diabetic	0.78921	0.220215	0.72434	-1.38057	Post * Non-Diabetic down vs Pre * Non-Diabetic	-1.32991	0.606762	1.13533	1.13533	Post * Diabetic up vs Post * Non-Diabetic	0.535658	0.173198	0.173198	0.305778	0.305778	2.40147	2.40147	3.68464	3.68464	6.10703	6.10703	1
2997	200966_x_at	226	ALDOA	aldolase A, fructose-bisphosphate	NM_000034 /// NM_001127617 /// NM_001243175 /// NM_001243177 /// NM_184041 /// NM_18404	0.237376	0.581589	0.121011	2.07e-16	0.00866402	12.8219	0.127914	12.8133	0.112603	12.7264	0.114816	12.8427	0.0706925	0.129123	0.931212	-1.07387	Pre * Diabetic down vs Pre * Non-Diabetic	-1.69191	0.0133002	1.06841	1.06841	Post * Diabetic up vs Pre * Diabetic	3.16471	0.140346	0.970025	-1.0309	Post * Non-Diabetic down vs Pre * Non-Diabetic	-1.63662	0.574158	1.02566	1.02566	Post * Diabetic up vs Post * Non-Diabetic	0.585803	1.63104	1.63104	0.324321	0.324321	3.00926	3.00926	48246	48246	11.9191	11.9191	1
11174	214687_x_at	226	ALDOA	aldolase A, fructose-bisphosphate	NM_000034 /// NM_001127617 /// NM_001243175 /// NM_001243177 /// NM_184041 /// NM_18404	0.977102	0.531178	0.157674	2.61e-15	0.0174121	12.7238	0.183952	12.6226	0.124062	12.6367	0.138675	12.6934	0.102754	0.624911	0.972711	-1.02805	Pre * Diabetic down vs Pre * Non-Diabetic	-0.508373	0.0837608	1.06223	1.06223	Post * Diabetic up vs Pre * Diabetic	1.97448	0.0523848	0.940276	-1.06352	Post * Non-Diabetic down vs Pre * Non-Diabetic	-2.27615	0.131237	1.09888	1.09888	Post * Diabetic up vs Post * Non-Diabetic	1.68117	0.00087689	0.00087689	0.420745	0.420745	2.42969	2.42969	25582.8	25582.8	8.92247	8.92247	1
13335	219015_s_at	79868	ALG13	asparagine-linked glycosylation 13 homolog (S. cerevisiae)	NM_001039210 /// NM_001099922 /// NM_001168385 /// NM_001257230 /// NM_001257231 /// NM	0.663443	0.658176	0.861428	0.289339	0.0184441	4.89606	0.156845	4.67561	0.204414	4.19965	0.705205	4.74546	0.284888	0.0552179	0.699858	-1.42886	Pre * Diabetic down vs Pre * Non-Diabetic	-2.2424	0.0733372	1.44333	1.44333	Post * Diabetic up vs Pre * Diabetic	2.0602	0.296335	0.80075	-1.24883	Post * Non-Diabetic down vs Pre * Non-Diabetic	-1.1172	0.230047	1.26148	1.26148	Post * Diabetic up vs Post * Non-Diabetic	1.29925	0.204081	0.204081	0.207879	0.207879	0.0324952	0.0324952	1.28763	1.28763	8.69865	8.69865	1
315	1553954_at	199857	ALG14	asparagine-linked glycosylation 14 homolog (S. cerevisiae)	NM_144988	0.626144	0.490067	0.059372	0.0758402	0.00521474	5.82936	0.417509	5.54852	0.228994	5.08435	0.507773	5.58519	0.35841	0.0195398	0.694026	-1.44087	Pre * Diabetic down vs Pre * Non-Diabetic	-2.91164	0.0336796	1.41875	1.41875	Post * Diabetic up vs Pre * Diabetic	2.55938	0.188752	0.800246	-1.24962	Post * Non-Diabetic down vs Pre * Non-Diabetic	-1.43664	0.179535	1.23043	1.23043	Post * Diabetic up vs Post * Non-Diabetic	1.47086	0.256576	0.256576	0.513398	0.513398	4.82199	4.82199	4.15583	4.15583	14.4624	14.4624	1
12682	218203_at	29880	ALG5	asparagine-linked glycosylation 5, dolichyl-phosphate beta-glucosyltransferase homolog	NM_001142364 /// NM_013338	0.538995	0.476113	0.208521	0.125979	0.0146324	7.53542	0.235784	7.37949	0.109221	6.94053	0.59873	7.34503	0.184054	0.0375249	0.751428	-1.3308	Pre * Diabetic down vs Pre * Non-Diabetic	-2.48995	0.0512113	1.3285	1.3285	Post * Diabetic up vs Pre * Diabetic	2.29067	0.360035	0.871708	-1.14717	Post * Non-Diabetic down vs Pre * Non-Diabetic	-0.970896	0.323921	1.14519	1.14519	Post * Diabetic up vs Post * Non-Diabetic	1.05111	0.411821	0.411821	0.548113	0.548113	1.87123	1.87123	2.91795	2.91795	9.61934	9.61934	1
18822	227878_s_at	84266	ALKBH7	alkB, alkylation repair homolog 7 (E. coli)	NM_032306	0.318284	0.847585	0.648716	0.760646	0.0109814	8.4879	0.350651	8.23109	0.197845	8.1375	0.31725	8.34262	0.14277	0.2396	0.870914	-1.14822	Pre * Diabetic down vs Pre * Non-Diabetic	-1.27052	0.0285578	1.30467	1.30467	Post * Diabetic up vs Pre * Diabetic	2.66557	0.684797	0.949758	-1.0529	Post * Non-Diabetic down vs Pre * Non-Diabetic	-0.421059	0.174799	1.19636	1.19636	Post * Diabetic up vs Post * Non-Diabetic	1.48905	1.13261	1.13261	0.0389069	0.0389069	0.223914	0.223914	0.099376	0.099376	10.8404	10.8404	1
15609	223318_s_at	84266	ALKBH7	alkB, alkylation repair homolog 7 (E. coli)	NM_032306	0.468886	0.237379	0.831381	0.195063	0.00780231	8.95497	0.261268	8.75417	0.213995	8.20066	0.529566	8.85575	0.18447	0.00805261	0.642349	-1.55679	Pre * Diabetic down vs Pre * Non-Diabetic	-3.50224	0.0263876	1.51748	1.51748	Post * Diabetic up vs Pre * Diabetic	2.71659	0.21055	0.802158	-1.24664	Post * Non-Diabetic down vs Pre * Non-Diabetic	-1.3612	0.20368	1.21516	1.21516	Post * Diabetic up vs Post * Non-Diabetic	1.38421	0.57806	0.57806	1.57962	1.57962	0.0484004	0.0484004	1.99952	1.99952	12.4172	12.4172	1
17691	226319_s_at	10189	ALYREF	Aly/REF export factor	NM_005782	0.69148	0.280977	0.122168	0.147993	0.0130933	7.6021	0.422403	7.5559	0.208309	7.1419	0.731904	7.66714	0.191105	0.0355472	0.685466	-1.45886	Pre * Diabetic down vs Pre * Non-Diabetic	-2.52471	0.288808	1.17081	1.17081	Post * Diabetic up vs Pre * Diabetic	1.13608	0.146952	0.761521	-1.31316	Post * Non-Diabetic down vs Pre * Non-Diabetic	-1.60595	0.759796	1.05388	1.05388	Post * Diabetic up vs Post * Non-Diabetic	0.316401	0.169367	0.169367	1.2989	1.2989	2.98756	2.98756	2.56395	2.56395	10.0814	10.0814	1
12651	218167_at	51321	AMZ2	archaelysin family metallopeptidase 2	NM_001033569 /// NM_001033570 /// NM_001033571 /// NM_001033572 /// NM_001033574 /// NM	0.442969	0.0861679	0.0414769	0.419452	0.031289	9.31665	0.234138	9.17594	0.186099	8.7213	0.720731	9.29628	0.143257	0.01026	0.646499	-1.54679	Pre * Diabetic down vs Pre * Non-Diabetic	-3.33811	0.0579743	1.41276	1.41276	Post * Diabetic up vs Pre * Diabetic	2.21118	0.457345	0.877877	-1.13911	Post * Non-Diabetic down vs Pre * Non-Diabetic	-0.780899	0.792927	1.0404	1.0404	Post * Diabetic up vs Post * Non-Diabetic	0.271438	0.651327	0.651327	3.62213	3.62213	5.88422	5.88422	0.724391	0.724391	6.79502	6.79502	1
19641	229267_at	100653327 /// 64682 /// 730268	ANAPC1 /// LOC100653327 /// LOC730268	anaphase promoting complex subunit 1 /// anaphase-promoting complex subunit 1-like ///	NM_022662 /// XM_001713850 /// XM_002342213 /// XM_003118862 /// XM_003403860	0.769264	0.190691	0.0673892	0.716918	0.0151881	7.39168	0.652501	7.52377	0.359153	6.9342	0.639454	7.87466	0.50268	0.0188558	0.559484	-1.78736	Pre * Diabetic down vs Pre * Non-Diabetic	-2.93491	0.221384	1.30658	1.30658	Post * Diabetic up vs Pre * Diabetic	1.3262	0.143534	0.680787	-1.46889	Post * Non-Diabetic down vs Pre * Non-Diabetic	-1.62166	0.756467	1.07377	1.07377	Post * Diabetic up vs Post * Non-Diabetic	0.320957	0.0921022	0.0921022	1.97038	1.97038	4.47153	4.47153	0.141139	0.141139	9.46734	9.46734	1
12997	218575_at	100653327 /// 64682 /// 730268	ANAPC1 /// LOC100653327 /// LOC730268	anaphase promoting complex subunit 1 /// anaphase-promoting complex subunit 1-like ///	NM_022662 /// XM_001713850 /// XM_002342213 /// XM_003118862 /// XM_003403860	0.94368	0.195497	0.356318	0.976873	0.0406974	7.37648	0.853948	7.52329	0.530339	6.81158	1.03761	7.97927	0.4918	0.0349389	0.465006	-2.15051	Pre * Diabetic down vs Pre * Non-Diabetic	-2.53579	0.221291	1.48829	1.48829	Post * Diabetic up vs Pre * Diabetic	1.3265	0.348585	0.701039	-1.42645	Post * Non-Diabetic down vs Pre * Non-Diabetic	-0.995634	0.97049	0.987197	-1.01297	Post * Diabetic down vs Post * Non-Diabetic	-0.0381666	0.00531357	0.00531357	1.92452	1.92452	0.958168	0.958168	0.000894524	0.000894524	5.94337	5.94337	1
24211	241959_at	10393	ANAPC10	anaphase promoting complex subunit 10	NM_001256706 /// NM_001256707 /// NM_001256708 /// NM_001256709 /// NM_001256710 /// NM	0.13754	0.892155	0.339535	0.653622	0.0164689	6.06343	0.193102	5.65479	0.137021	5.36557	0.542213	5.69453	0.147753	0.0738601	0.785938	-1.27237	Pre * Diabetic down vs Pre * Non-Diabetic	-2.05563	0.0131711	1.57049	1.57049	Post * Diabetic up vs Pre * Diabetic	3.17119	0.719906	0.945742	-1.05737	Post * Non-Diabetic down vs Pre * Non-Diabetic	-0.371508	0.0756662	1.30512	1.30512	Post * Diabetic up vs Post * Non-Diabetic	2.04007	2.72267	2.72267	0.0193406	0.0193406	1.0315	1.0315	0.217181	0.217181	9.14217	9.14217	1
17769	226414_s_at	51529	ANAPC11	anaphase promoting complex subunit 11	NM_001002244 /// NM_001002245 /// NM_001002246 /// NM_001002247 /// NM_001002248 /// NM	0.49873	0.460548	0.801196	0.62683	0.0100423	10.436	0.295013	10.2397	0.22038	10.1397	0.148257	10.4663	0.139871	0.0315438	0.791059	-1.26413	Pre * Diabetic down vs Pre * Non-Diabetic	-2.60151	0.0386012	1.2655	1.2655	Post * Diabetic up vs Pre * Diabetic	2.47181	0.34964	0.896544	-1.11539	Post * Non-Diabetic down vs Pre * Non-Diabetic	-0.993331	0.307496	1.1166	1.1166	Post * Diabetic up vs Post * Non-Diabetic	1.0899	0.502034	0.502034	0.588986	0.588986	0.0677638	0.0677638	0.255542	0.255542	11.2396	11.2396	1
7384	208352_x_at	286	ANK1	ankyrin 1, erythrocytic	NM_000037 /// NM_001142445 /// NM_001142446 /// NM_020475 /// NM_020476 /// NM_020477 /	0.599086	0.804584	0.365066	0.269394	0.00402651	9.96433	0.195489	9.74172	0.388866	9.45836	0.466035	10.0144	0.417366	0.0527938	0.707808	-1.41281	Pre * Diabetic down vs Pre * Non-Diabetic	-2.27117	0.166989	1.25784	1.25784	Post * Diabetic up vs Pre * Diabetic	1.52004	0.0618271	0.677135	-1.47681	Post * Non-Diabetic down vs Pre * Non-Diabetic	-2.16991	0.146317	1.31481	1.31481	Post * Diabetic up vs Post * Non-Diabetic	1.60884	0.299568	0.299568	0.0645553	0.0645553	0.922012	0.922012	1.40822	1.40822	15.89	15.89	1
7385	208353_x_at	286	ANK1	ankyrin 1, erythrocytic	NM_000037 /// NM_001142445 /// NM_001142446 /// NM_020475 /// NM_020476 /// NM_020477 /	0.665486	0.966086	0.346795	0.367217	0.00843469	9.8748	0.183588	9.64162	0.30929	9.45723	0.44207	9.89308	0.362894	0.084492	0.764572	-1.30792	Pre * Diabetic down vs Pre * Non-Diabetic	-1.96886	0.190902	1.22493	1.22493	Post * Diabetic up vs Pre * Diabetic	1.42887	0.0860729	0.723809	-1.38158	Post * Non-Diabetic down vs Pre * Non-Diabetic	-1.95687	0.130716	1.29391	1.29391	Post * Diabetic up vs Post * Non-Diabetic	1.6838	0.201419	0.201419	0.00190041	0.00190041	0.999116	0.999116	0.913326	0.913326	12.0454	12.0454	1
6999	207087_x_at	286	ANK1	ankyrin 1, erythrocytic	NM_000037 /// NM_001142445 /// NM_001142446 /// NM_020475 /// NM_020476 /// NM_020477 /	0.795164	0.868323	0.516314	0.3769	0.00790947	9.96022	0.194355	9.73913	0.355426	9.49827	0.436181	9.95645	0.405151	0.0881396	0.749275	-1.33462	Pre * Diabetic down vs Pre * Non-Diabetic	-1.94152	0.161442	1.25446	1.25446	Post * Diabetic up vs Pre * Diabetic	1.54285	0.121493	0.738236	-1.35458	Post * Non-Diabetic down vs Pre * Non-Diabetic	-1.73211	0.184098	1.27322	1.27322	Post * Diabetic up vs Post * Non-Diabetic	1.45373	0.0720518	0.0720518	0.0289343	0.0289343	0.461001	0.461001	0.875184	0.875184	12.3516	12.3516	1
6377	205391_x_at	286	ANK1	ankyrin 1, erythrocytic	NM_000037 /// NM_001142445 /// NM_001142446 /// NM_020475 /// NM_020476 /// NM_020477 /	0.847596	0.735464	0.53324	0.418039	0.00615596	9.9839	0.207809	9.78488	0.352442	9.50585	0.478629	10.0107	0.3988	0.0683654	0.724514	-1.38024	Pre * Diabetic down vs Pre * Non-Diabetic	-2.10536	0.136583	1.27546	1.27546	Post * Diabetic up vs Pre * Diabetic	1.65469	0.12823	0.740093	-1.35118	Post * Non-Diabetic down vs Pre * Non-Diabetic	-1.6965	0.229092	1.24861	1.24861	Post * Diabetic up vs Post * Non-Diabetic	1.30218	0.0394074	0.0394074	0.120713	0.120713	0.423917	0.423917	0.728999	0.728999	13.5946	13.5946	1
15421	223094_s_at	56172	ANKH	ankylosis, progressive homolog (mouse)	NM_054027	0.785232	0.25213	0.50045	0.130226	0.0359026	6.57817	0.371777	6.56992	0.29769	5.92128	0.640244	6.70606	0.458684	0.0250484	0.607483	-1.64614	Pre * Diabetic down vs Pre * Non-Diabetic	-2.75027	0.247846	1.31575	1.31575	Post * Diabetic up vs Pre * Diabetic	1.24649	0.141418	0.68461	-1.46068	Post * Non-Diabetic down vs Pre * Non-Diabetic	-1.63156	0.465012	1.16752	1.16752	Post * Diabetic up vs Post * Non-Diabetic	0.767178	0.0794241	0.0794241	1.47719	1.47719	0.497903	0.497903	2.84357	2.84357	6.34194	6.34194	1
18474	227337_at	353322	ANKRD37	ankyrin repeat domain 37	NM_181726	0.54058	0.921738	0.6849	0.270542	0.00777373	8.26431	0.577988	7.83031	0.638903	7.63177	0.538186	8.25425	0.376674	0.0939755	0.657265	-1.52146	Pre * Diabetic down vs Pre * Non-Diabetic	-1.89995	0.265399	1.30062	1.30062	Post * Diabetic up vs Pre * Diabetic	1.19747	0.0745661	0.585581	-1.70771	Post * Non-Diabetic down vs Pre * Non-Diabetic	-2.0495	0.164142	1.45984	1.45984	Post * Diabetic up vs Post * Non-Diabetic	1.53166	0.408533	0.408533	0.0101513	0.0101513	0.177166	0.177166	1.40094	1.40094	12.4349	12.4349	1
15762	223532_at	51239	ANKRD39	ankyrin repeat domain 39	NM_016466	0.21663	0.631224	0.58594	0.685807	0.0121184	5.7795	0.124345	5.52989	0.149268	5.34154	0.291607	5.54262	0.202057	0.171499	0.879469	-1.13705	Pre * Diabetic down vs Pre * Non-Diabetic	-1.50199	0.0168816	1.32339	1.32339	Post * Diabetic up vs Pre * Diabetic	3.00735	0.642227	0.950239	-1.05237	Post * Non-Diabetic down vs Pre * Non-Diabetic	-0.48272	0.0678521	1.22483	1.22483	Post * Diabetic up vs Post * Non-Diabetic	2.1102	1.79929	1.79929	0.245128	0.245128	0.322062	0.322062	0.176079	0.176079	10.411	10.411	1
13378	219069_at	54851	ANKRD49	ankyrin repeat domain 49	NM_017704	0.364623	0.638882	0.466142	0.158035	0.0472241	6.50052	0.218449	6.35839	0.108694	5.97825	0.33395	6.28101	0.312325	0.0740432	0.812529	-1.23073	Pre * Diabetic down vs Pre * Non-Diabetic	-2.05403	0.0599444	1.30845	1.30845	Post * Diabetic up vs Pre * Diabetic	2.18975	0.603169	0.932317	-1.0726	Post * Non-Diabetic down vs Pre * Non-Diabetic	-0.54111	0.277051	1.14033	1.14033	Post * Diabetic up vs Post * Non-Diabetic	1.16638	0.923808	0.923808	0.234154	0.234154	0.585484	0.585484	2.4249	2.4249	5.48775	5.48775	1
23783	240456_at	79722	ANKRD55	Ankyrin repeat domain 55	NM_001039935 /// NM_024669	0.514414	0.032738	0.787023	0.261034	0.0298428	3.23836	0.469888	4.30592	0.445593	4.18099	0.471685	4.42404	0.70841	0.432877	0.830685	-1.20383	Pre * Diabetic down vs Pre * Non-Diabetic	-0.825754	0.0752024	0.623616	-1.60355	Post * Diabetic down vs Pre * Diabetic	-2.04403	0.541863	1.18804	1.18804	Post * Non-Diabetic up vs Pre * Non-Diabetic	0.637092	0.0109483	0.436036	-2.29339	Post * Diabetic down vs Post * Non-Diabetic	-3.2945	0.465309	0.465309	6.13309	6.13309	0.0780663	0.0780663	1.46265	1.46265	6.95482	6.95482	1
19575	229128_s_at	81611	ANP32E	Acidic (leucine-rich) nuclear phosphoprotein 32 family, member E	NM_001136478 /// NM_001136479 /// NM_030920	0.517134	0.243846	0.795648	0.842222	0.0337933	5.6771	0.621633	5.83591	0.444537	5.054	1.09353	5.88417	0.439732	0.0730021	0.560409	-1.78441	Pre * Diabetic down vs Pre * Non-Diabetic	-2.06315	0.109713	1.48419	1.48419	Post * Diabetic up vs Pre * Diabetic	1.79904	0.788439	0.925228	-1.08081	Post * Non-Diabetic down vs Pre * Non-Diabetic	-0.277491	0.733908	0.89897	-1.11238	Post * Diabetic down vs Post * Non-Diabetic	-0.352031	0.459152	0.459152	1.53367	1.53367	0.0717028	0.0717028	0.0422803	0.0422803	6.53932	6.53932	1
20106	230264_s_at	8905	AP1S2	adaptor-related protein complex 1, sigma 2 subunit	NM_003916	0.611738	0.632992	0.961434	0.115678	0.019992	10.4045	0.169505	10.2408	0.160751	9.67829	0.68738	10.187	0.240297	0.049627	0.720095	-1.38871	Pre * Diabetic down vs Pre * Non-Diabetic	-2.3108	0.0670792	1.41324	1.41324	Post * Diabetic up vs Pre * Diabetic	2.11756	0.311173	0.82382	-1.21386	Post * Non-Diabetic down vs Pre * Non-Diabetic	-1.08107	0.221517	1.23531	1.23531	Post * Diabetic up vs Post * Non-Diabetic	1.32578	0.278926	0.278926	0.242567	0.242567	0.00248885	0.00248885	3.11292	3.11292	8.39098	8.39098	1
4991	203299_s_at	8905	AP1S2	adaptor-related protein complex 1, sigma 2 subunit	NM_003916	0.736228	0.280224	0.240003	0.355375	0.0341708	8.37437	0.233727	8.13454	0.291158	8.02381	0.22822	8.07564	0.291698	0.97402	0.996137	-1.00388	Pre * Diabetic down vs Pre * Non-Diabetic	-0.0335988	0.152073	1.18173	1.18173	Post * Diabetic up vs Pre * Diabetic	1.58303	0.494777	0.911529	-1.09706	Post * Non-Diabetic down vs Pre * Non-Diabetic	-0.715284	0.079745	1.29142	1.29142	Post * Diabetic up vs Post * Non-Diabetic	2.00621	0.121674	0.121674	1.30323	1.30323	1.6112	1.6112	0.962147	0.962147	6.50287	6.50287	1
4992	203300_x_at	8905	AP1S2	adaptor-related protein complex 1, sigma 2 subunit	NM_003916	0.863258	0.479699	0.992236	0.106948	0.0138373	9.23152	0.394801	9.13331	0.280321	8.23319	1.09969	9.05891	0.245681	0.0444387	0.587298	-1.70271	Pre * Diabetic down vs Pre * Non-Diabetic	-2.38154	0.104452	1.5243	1.5243	Post * Diabetic up vs Pre * Diabetic	1.83116	0.237629	0.709146	-1.41015	Post * Non-Diabetic down vs Pre * Non-Diabetic	-1.27637	0.379789	1.26239	1.26239	Post * Diabetic up vs Post * Non-Diabetic	0.929569	0.0316323	0.0316323	0.539023	0.539023	0.000100772	0.000100772	3.2969	3.2969	9.84994	9.84994	1
7301	208074_s_at	1175	AP2S1	adaptor-related protein complex 2, sigma 1 subunit	NM_004069 /// NM_021575	0.07212	0.0257316	0.144922	1.57e-12	0.0205633	8.27401	0.126024	8.22386	0.173998	7.89891	0.307358	8.31397	0.142872	0.00431219	0.736155	-1.35841	Pre * Diabetic down vs Pre * Non-Diabetic	-3.9373	0.0114766	1.29692	1.29692	Post * Diabetic up vs Pre * Diabetic	3.26295	0.552895	0.958474	-1.04333	Post * Non-Diabetic down vs Pre * Non-Diabetic	-0.619376	0.962528	0.996102	-1.00391	Post * Diabetic down vs Post * Non-Diabetic	-0.0484727	4.28893	4.28893	6.84849	6.84849	2.609	2.609	5162.03	5162.03	8.28494	8.28494	1
8936	211047_x_at	1175	AP2S1	adaptor-related protein complex 2, sigma 1 subunit	NM_004069 /// NM_021575	0.231046	0.182987	0.240796	3.65e-13	0.00173826	8.75956	0.246095	8.64062	0.11727	8.49598	0.186136	8.80802	0.085198	0.00884701	0.795425	-1.25719	Pre * Diabetic down vs Pre * Non-Diabetic	-3.43822	0.00439357	1.20045	1.20045	Post * Diabetic up vs Pre * Diabetic	3.92401	0.0362073	0.902602	-1.10791	Post * Non-Diabetic down vs Pre * Non-Diabetic	-2.51289	0.438082	1.05791	1.05791	Post * Diabetic up vs Post * Non-Diabetic	0.81607	1.68014	1.68014	2.04717	2.04717	1.60527	1.60527	7433.45	7433.45	21.2294	21.2294	1
4027	202120_x_at	1175	AP2S1	adaptor-related protein complex 2, sigma 1 subunit	NM_004069 /// NM_021575	0.377336	0.447091	0.359481	0.49302	0.0211114	8.33349	0.209455	8.17531	0.179139	8.10844	0.27446	8.34576	0.111953	0.0597454	0.833097	-1.20034	Pre * Diabetic down vs Pre * Non-Diabetic	-2.19188	0.0445858	1.21678	1.21678	Post * Diabetic up vs Pre * Diabetic	2.37942	0.650112	0.954758	-1.04739	Post * Non-Diabetic down vs Pre * Non-Diabetic	-0.471153	0.538064	1.06173	1.06173	Post * Diabetic up vs Post * Non-Diabetic	0.643242	0.8735	0.8735	0.626269	0.626269	0.944939	0.944939	0.51594	0.51594	8.18664	8.18664	1
12629	218139_s_at	55745	AP5M1	adaptor-related protein complex 5, mu 1 subunit	NM_018229 /// NR_026895	0.443886	0.248046	0.750894	0.895606	0.0396874	8.07315	0.18501	8.04064	0.291261	7.52534	0.756376	8.13848	0.298388	0.0451631	0.649531	-1.53957	Pre * Diabetic down vs Pre * Non-Diabetic	-2.37118	0.0758715	1.43782	1.43782	Post * Diabetic up vs Pre * Diabetic	2.03832	0.709354	0.920908	-1.08589	Post * Non-Diabetic down vs Pre * Non-Diabetic	-0.386288	0.946675	1.01412	1.01412	Post * Diabetic up vs Post * Non-Diabetic	0.069011	0.64861	0.64861	1.50471	1.50471	0.107979	0.107979	0.0183454	0.0183454	6.02219	6.02219	1
21167	233078_at	8539	API5	apoptosis inhibitor 5	NM_001142930 /// NM_001142931 /// NM_001243747 /// NM_006595 /// NR_024625	0.724491	0.472593	0.620027	0.416399	0.0352991	5.48282	0.226865	5.10778	0.543625	4.91209	0.475352	5.08291	0.459019	0.652797	0.915596	-1.09218	Pre * Diabetic down vs Pre * Non-Diabetic	-0.467231	0.145363	1.33191	1.33191	Post * Diabetic up vs Pre * Diabetic	1.61321	0.487598	0.854549	-1.17021	Post * Non-Diabetic down vs Pre * Non-Diabetic	-0.727609	0.128318	1.42706	1.42706	Post * Diabetic up vs Post * Non-Diabetic	1.69605	0.133308	0.133308	0.557152	0.557152	0.26592	0.26592	0.734377	0.734377	6.39688	6.39688	1
10526	213454_at	100526739 /// 378708	APITD1 /// APITD1-CORT	apoptosis-inducing, TAF9-like domain 1 /// APITD1-CORT readthrough	NM_001243768 /// NM_198544 /// NM_199006 /// NM_199294 /// NR_036462 /// NR_037186 ///	0.834593	0.193335	0.8046	0.411968	0.0136756	4.59125	0.255486	3.89527	0.245222	4.01417	0.531836	4.20959	0.56133	0.548823	0.892945	-1.11989	Pre * Diabetic down vs Pre * Non-Diabetic	-0.625891	0.166165	1.34649	1.34649	Post * Diabetic up vs Pre * Diabetic	1.52339	0.130668	0.687122	-1.45535	Post * Non-Diabetic down vs Pre * Non-Diabetic	-1.68404	0.0249783	1.74983	1.74983	Post * Diabetic up vs Post * Non-Diabetic	2.75209	0.0465416	0.0465416	1.94497	1.94497	0.0654057	0.0654057	0.749085	0.749085	9.8989	9.8989	1
16938	225427_s_at	128240	APOA1BP	apolipoprotein A-I binding protein	NM_144772	0.256285	0.0871359	0.426835	8.09e-13	0.00427548	8.24127	0.219136	8.24278	0.084396	7.99468	0.207873	8.35941	0.130661	0.00666807	0.783267	-1.2767	Pre * Diabetic down vs Pre * Non-Diabetic	-3.63175	0.00896301	1.1864	1.1864	Post * Diabetic up vs Pre * Diabetic	3.42938	0.0724407	0.913911	-1.0942	Post * Non-Diabetic down vs Pre * Non-Diabetic	-2.06812	0.817244	1.0168	1.0168	Post * Diabetic up vs Post * Non-Diabetic	0.238827	1.49468	1.49468	3.59639	3.59639	0.700731	0.700731	6092	6092	15.5503	15.5503	1
8258	209584_x_at	27350	APOBEC3C	apolipoprotein B mRNA editing enzyme, catalytic polypeptide-like 3C	NM_014508	0.637571	0.854697	0.649375	0.80062	0.0454857	9.31805	0.461028	9.46245	0.423194	9.44663	0.419546	9.21804	0.359166	0.385129	1.17813	1.17813	Pre * Diabetic up vs Pre * Non-Diabetic	0.918669	0.669828	0.942018	-1.06155	Post * Diabetic down vs Pre * Diabetic	-0.442527	0.277404	1.22357	1.22357	Post * Non-Diabetic up vs Pre * Non-Diabetic	1.16546	0.62379	0.907034	-1.10249	Post * Diabetic down vs Post * Non-Diabetic	-0.510046	0.239691	0.239691	0.0353143	0.0353143	0.223002	0.223002	0.068167	0.068167	5.60089	5.60089	1
5056	203381_s_at	348	APOE	apolipoprotein E	NM_000041	0.283189	0.0702948	0.234597	0.0475619	0.00582943	5.95	0.840808	6.33986	0.521907	5.27077	0.831025	6.46818	0.489084	0.0092738	0.442037	-2.26225	Pre * Diabetic down vs Pre * Non-Diabetic	-3.40629	0.638003	1.10468	1.10468	Post * Diabetic up vs Pre * Diabetic	0.488945	0.0506502	0.556053	-1.79839	Post * Non-Diabetic down vs Pre * Non-Diabetic	-2.29773	0.63332	0.878174	-1.13873	Post * Diabetic down vs Post * Non-Diabetic	-0.49587	1.32351	1.32351	4.10391	4.10391	1.65237	1.65237	5.46637	5.46637	13.8756	13.8756	1
5057	203382_s_at	348	APOE	apolipoprotein E	NM_000041	0.389507	0.146108	0.0809245	0.16276	0.0160443	6.22471	0.768759	6.42437	0.602505	5.74332	0.53396	6.67275	0.607178	0.0301253	0.510978	-1.95703	Pre * Diabetic down vs Pre * Non-Diabetic	-2.63113	0.720564	1.08028	1.08028	Post * Diabetic up vs Pre * Diabetic	0.370589	0.108316	0.620829	-1.61075	Post * Non-Diabetic down vs Pre * Non-Diabetic	-1.80743	0.682672	0.889135	-1.12469	Post * Diabetic down vs Post * Non-Diabetic	-0.424092	0.827769	0.827769	2.48372	2.48372	3.98695	3.98695	2.36349	2.36349	9.24633	9.24633	1
14490	221620_s_at	79135	APOO	apolipoprotein O	NM_024122 /// NR_026545	0.761035	0.107197	0.934103	0.647628	0.0241308	8.68974	0.280967	8.57253	0.349553	8.03177	0.634784	8.89456	0.323392	0.00984532	0.552678	-1.80937	Pre * Diabetic down vs Pre * Non-Diabetic	-3.3659	0.0939998	1.50163	1.50163	Post * Diabetic up vs Pre * Diabetic	1.89978	0.230332	0.745935	-1.3406	Post * Non-Diabetic down vs Pre * Non-Diabetic	-1.29838	0.6015	1.11259	1.11259	Post * Diabetic up vs Post * Non-Diabetic	0.543648	0.0990408	0.0990408	3.132	3.132	0.00727967	0.00727967	0.225425	0.225425	7.69751	7.69751	1
17386	225948_at	3831 /// 84334	APOPT1 /// KLC1	apoptogenic 1, mitochondrial /// kinesin light chain 1	NM_001130107 /// NM_005552 /// NM_032374 /// NM_182923	0.740402	0.417446	0.58803	0.875409	0.0203731	8.548	0.304716	8.35772	0.157649	8.14311	0.572157	8.59652	0.164603	0.0443882	0.723296	-1.38256	Pre * Diabetic down vs Pre * Non-Diabetic	-2.38227	0.0986186	1.3048	1.3048	Post * Diabetic up vs Pre * Diabetic	1.8686	0.322593	0.840197	-1.1902	Post * Non-Diabetic down vs Pre * Non-Diabetic	-1.05419	0.468277	1.12326	1.12326	Post * Diabetic up vs Post * Non-Diabetic	0.76138	0.117683	0.117683	0.715368	0.715368	0.318413	0.318413	0.0262071	0.0262071	8.31983	8.31983	1
4462	202631_s_at	10513	APPBP2	amyloid beta precursor protein (cytoplasmic tail) binding protein 2	NM_006380	0.532278	0.964609	0.416927	0.167723	0.0292696	6.31554	0.1732	6.10282	0.28379	5.95575	0.586664	6.25475	0.287426	0.170589	0.814699	-1.22745	Pre * Diabetic down vs Pre * Non-Diabetic	-1.5056	0.450484	1.11859	1.11859	Post * Diabetic up vs Pre * Diabetic	0.793309	0.119916	0.75084	-1.33184	Post * Non-Diabetic down vs Pre * Non-Diabetic	-1.7407	0.240428	1.21372	1.21372	Post * Diabetic up vs Post * Non-Diabetic	1.26808	0.425965	0.425965	0.00206977	0.00206977	0.732642	0.732642	2.30152	2.30152	7.02089	7.02089	1
4460	202629_at	10513	APPBP2	amyloid beta precursor protein (cytoplasmic tail) binding protein 2	NM_006380	0.858804	0.374176	0.0888367	0.147168	0.0350684	6.66307	0.306713	6.46543	0.236642	6.06403	0.765113	6.5459	0.174421	0.0387167	0.700916	-1.42671	Pre * Diabetic down vs Pre * Non-Diabetic	-2.4699	0.143979	1.31314	1.31314	Post * Diabetic up vs Pre * Diabetic	1.61959	0.265093	0.803589	-1.24442	Post * Non-Diabetic down vs Pre * Non-Diabetic	-1.1983	0.424092	1.14536	1.14536	Post * Diabetic up vs Post * Non-Diabetic	0.842284	0.0337534	0.0337534	0.865279	0.865279	3.7497	3.7497	2.57592	2.57592	6.4182	6.4182	1
12957	218527_at	54840	APTX	aprataxin	NM_001195248 /// NM_001195249 /// NM_001195250 /// NM_001195251 /// NM_001195252 /// NM	0.693292	0.960288	0.834664	0.192001	0.0214667	6.10486	0.37665	5.99426	0.180195	5.67269	0.417022	5.90636	0.224952	0.240252	0.861564	-1.16068	Pre * Diabetic down vs Pre * Non-Diabetic	-1.2686	0.114402	1.2059	1.2059	Post * Diabetic up vs Pre * Diabetic	1.77163	0.468719	0.905523	-1.10433	Post * Non-Diabetic down vs Pre * Non-Diabetic	-0.760599	0.319866	1.14736	1.14736	Post * Diabetic up vs Post * Non-Diabetic	1.06054	0.167256	0.167256	0.00260653	0.00260653	0.046501	0.046501	2.03041	2.03041	8.12463	8.12463	1
15133	222658_s_at	54840	APTX	aprataxin	NM_001195248 /// NM_001195249 /// NM_001195250 /// NM_001195251 /// NM_001195252 /// NM	0.926849	0.168087	0.287632	0.0911748	0.0268531	5.22708	0.203739	5.22966	0.14022	4.86523	0.410804	5.22244	0.100084	0.018416	0.781099	-1.28025	Pre * Diabetic down vs Pre * Non-Diabetic	-2.95034	0.150685	1.15817	1.15817	Post * Diabetic up vs Pre * Diabetic	1.58917	0.243872	0.877276	-1.13989	Post * Non-Diabetic down vs Pre * Non-Diabetic	-1.25799	0.752435	1.0312	1.0312	Post * Diabetic up vs Post * Non-Diabetic	0.326484	0.00897626	0.00897626	2.20846	2.20846	1.29747	1.29747	3.68478	3.68478	7.31861	7.31861	1
17620	226228_at	361	AQP4	aquaporin 4	NM_001650 /// NM_004028	0.24102	0.0907675	0.878383	0.927679	0.0161682	10.8597	0.517218	10.7247	0.303147	10.1998	0.203662	10.9051	0.11871	0.00666241	0.614552	-1.6272	Pre * Diabetic down vs Pre * Non-Diabetic	-3.63234	0.0213091	1.5918	1.5918	Post * Diabetic up vs Pre * Diabetic	2.85517	0.512933	0.889063	-1.12478	Post * Non-Diabetic down vs Pre * Non-Diabetic	-0.684608	0.539934	1.10031	1.10031	Post * Diabetic up vs Post * Non-Diabetic	0.640212	1.6036	1.6036	3.50292	3.50292	0.0249593	0.0249593	0.00877313	0.00877313	9.21559	9.21559	1
8524	210068_s_at	361	AQP4	aquaporin 4	NM_001650 /// NM_004028	0.442131	0.833512	0.415445	0.517604	0.0191512	7.3899	0.535321	6.84839	0.465881	6.36474	0.514534	7.01638	0.505099	0.0904052	0.662404	-1.50965	Pre * Diabetic down vs Pre * Non-Diabetic	-1.92507	0.0428887	1.86799	1.86799	Post * Diabetic up vs Pre * Diabetic	2.40429	0.352061	0.762695	-1.31114	Post * Non-Diabetic down vs Pre * Non-Diabetic	-0.988062	0.0768279	1.62236	1.62236	Post * Diabetic up vs Post * Non-Diabetic	2.03025	0.653819	0.653819	0.0465525	0.0465525	0.737521	0.737521	0.458095	0.458095	8.55422	8.55422	1
8523	210067_at	361	AQP4	aquaporin 4	NM_001650 /// NM_004028	0.526951	0.22746	0.554264	0.445929	0.0203835	6.04916	0.334988	5.90006	0.471213	5.08173	0.686025	6.05934	0.465392	0.0162072	0.52579	-1.9019	Pre * Diabetic down vs Pre * Non-Diabetic	-3.03414	0.0547975	1.76422	1.76422	Post * Diabetic up vs Pre * Diabetic	2.2473	0.327589	0.754458	-1.32546	Post * Non-Diabetic down vs Pre * Non-Diabetic	-1.04265	0.408187	1.2295	1.2295	Post * Diabetic up vs Post * Non-Diabetic	0.872834	0.437431	0.437431	1.6535	1.6535	0.380926	0.380926	0.64259	0.64259	8.31792	8.31792	1
8522	210066_s_at	361	AQP4	aquaporin 4	NM_001650 /// NM_004028	0.61343	0.540079	0.642954	0.431964	0.0193718	5.95596	0.348944	5.68155	0.421102	5.07227	0.65249	5.84524	0.491146	0.0400046	0.603588	-1.65676	Pre * Diabetic down vs Pre * Non-Diabetic	-2.44891	0.0659344	1.65801	1.65801	Post * Diabetic up vs Pre * Diabetic	2.12862	0.303921	0.751314	-1.331	Post * Non-Diabetic down vs Pre * Non-Diabetic	-1.09856	0.250105	1.33201	1.33201	Post * Diabetic up vs Post * Non-Diabetic	1.24002	0.276238	0.276238	0.402427	0.402427	0.231987	0.231987	0.684692	0.684692	8.51052	8.51052	1
3505	201526_at	381	ARF5	ADP-ribosylation factor 5	NM_001662	0.758673	0.949137	0.830389	0.21358	0.00841229	7.3174	0.210859	7.18449	0.1426	7.0296	0.268069	7.27231	0.21755	0.102756	0.857053	-1.16679	Pre * Diabetic down vs Pre * Non-Diabetic	-1.84184	0.176467	1.13143	1.13143	Post * Diabetic up vs Pre * Diabetic	1.48259	0.115488	0.839578	-1.19108	Post * Non-Diabetic down vs Pre * Non-Diabetic	-1.76543	0.162527	1.15498	1.15498	Post * Diabetic up vs Post * Non-Diabetic	1.53833	0.101084	0.101084	0.00427849	0.00427849	0.0489817	0.0489817	1.8259	1.8259	12.058	12.058	1
5002	203311_s_at	382	ARF6	ADP-ribosylation factor 6	NM_001663	0.838851	0.934444	0.497417	0.213028	0.0220016	7.00037	0.366062	6.82734	0.355696	6.45859	0.576532	6.91074	0.359333	0.13774	0.760802	-1.3144	Pre * Diabetic down vs Pre * Non-Diabetic	-1.64909	0.225507	1.25417	1.25417	Post * Diabetic up vs Pre * Diabetic	1.31327	0.179929	0.744576	-1.34305	Post * Non-Diabetic down vs Pre * Non-Diabetic	-1.46936	0.219216	1.2815	1.2815	Post * Diabetic up vs Post * Non-Diabetic	1.33309	0.0441369	0.0441369	0.00711464	0.00711464	0.505207	0.505207	1.83078	1.83078	8.03367	8.03367	1
11730	215984_s_at	10139	ARFRP1	ADP-ribosylation factor related protein 1	NM_001134758 /// NM_001267544 /// NM_001267545 /// NM_001267546 /// NM_001267547 /// NM	0.5888	0.374697	0.154006	0.0717815	0.0138427	5.27636	0.501305	5.30791	0.924509	3.95451	1.305	5.50388	0.733388	0.0229633	0.394664	-2.5338	Pre * Diabetic down vs Pre * Non-Diabetic	-2.80659	0.237459	1.61748	1.61748	Post * Diabetic up vs Pre * Diabetic	1.27687	0.0732939	0.424049	-2.35822	Post * Non-Diabetic down vs Pre * Non-Diabetic	-2.06058	0.303303	1.50539	1.50539	Post * Diabetic up vs Post * Non-Diabetic	1.10006	0.317076	0.317076	0.863314	0.863314	2.47923	2.47923	4.30148	4.30148	9.84832	9.84832	1
20412	231090_s_at	196528	ARID2	AT rich interactive domain 2 (ARID, RFX-like)	NM_152641	0.59481	0.548169	0.87186	0.487009	0.0446651	3.97732	0.389986	4.07238	0.211462	4.19346	0.278158	3.86588	0.190632	0.0908383	1.2484	1.2484	Pre * Diabetic up vs Pre * Non-Diabetic	1.92198	0.463433	0.909979	-1.09893	Post * Diabetic down vs Pre * Diabetic	-0.769991	0.15601	1.24727	1.24727	Post * Non-Diabetic up vs Pre * Non-Diabetic	1.56588	0.491746	0.910806	-1.09793	Post * Diabetic down vs Post * Non-Diabetic	-0.720472	0.306766	0.306766	0.386276	0.386276	0.0277374	0.0277374	0.530895	0.530895	5.65624	5.65624	1
9846	212591_at	23029 /// 51742	ARID4B /// RBM34	AT rich interactive domain 4B (RBP1-like) /// RNA binding motif protein 34	NM_001161533 /// NM_001206794 /// NM_015014 /// NM_016374 /// NM_031371 /// NR_027762	0.983331	0.644918	0.244996	0.161845	0.0210386	7.69626	0.27133	7.55099	0.147197	7.3457	0.332982	7.61408	0.171212	0.0610744	0.826804	-1.20948	Pre * Diabetic down vs Pre * Non-Diabetic	-2.17777	0.145135	1.16897	1.16897	Post * Diabetic up vs Pre * Diabetic	1.61426	0.198656	0.858694	-1.16456	Post * Non-Diabetic down vs Pre * Non-Diabetic	-1.40147	0.262542	1.12556	1.12556	Post * Diabetic up vs Post * Non-Diabetic	1.20526	0.00046459	0.00046459	0.225725	0.225725	1.57431	1.57431	2.3752	2.3752	8.19952	8.19952	1
3625	201659_s_at	400	ARL1	ADP-ribosylation factor-like 1	NM_001177	0.670989	0.130157	0.620618	0.458224	0.0317595	7.9234	0.131144	7.88286	0.198064	7.31308	0.730896	8.02554	0.271077	0.0151858	0.609614	-1.64038	Pre * Diabetic down vs Pre * Non-Diabetic	-3.077	0.09877	1.41071	1.41071	Post * Diabetic up vs Pre * Diabetic	1.8676	0.351501	0.818316	-1.22202	Post * Non-Diabetic down vs Pre * Non-Diabetic	-0.989278	0.79012	1.05092	1.05092	Post * Diabetic up vs Post * Non-Diabetic	0.275223	0.194353	0.194353	2.7193	2.7193	0.265008	0.265008	0.607337	0.607337	6.74504	6.74504	1
17744	226383_at	120534	ARL14EP	ADP-ribosylation factor-like 14 effector protein	NM_152316	0.164471	0.247648	0.121604	0.941733	0.023406	7.54754	0.0831988	7.32732	0.129383	7.06348	0.439017	7.43395	0.187157	0.0182189	0.754395	-1.32557	Pre * Diabetic down vs Pre * Non-Diabetic	-2.95738	0.0188482	1.40464	1.40464	Post * Diabetic up vs Pre * Diabetic	2.93518	0.743352	0.959449	-1.04227	Post * Non-Diabetic down vs Pre * Non-Diabetic	-0.338978	0.376773	1.10444	1.10444	Post * Diabetic up vs Post * Non-Diabetic	0.935775	2.34184	2.34184	1.50742	1.50742	2.99811	2.99811	0.00568808	0.00568808	7.80759	7.80759	1
4470	202641_at	403	ARL3	ADP-ribosylation factor-like 3	NM_004311	0.192757	0.647556	0.0647697	6.13e-12	0.0315769	7.33901	0.184114	7.10902	0.208911	7.03701	0.292891	7.23791	0.164284	0.0744832	0.847667	-1.17971	Pre * Diabetic down vs Pre * Non-Diabetic	-2.05022	0.029039	1.23286	1.23286	Post * Diabetic up vs Pre * Diabetic	2.65479	0.392904	0.940516	-1.06325	Post * Non-Diabetic down vs Pre * Non-Diabetic	-0.902998	0.242901	1.11115	1.11115	Post * Diabetic up vs Post * Non-Diabetic	1.26082	2.02273	2.02273	0.222102	0.222102	4.57988	4.57988	3669.23	3669.23	6.76433	6.76433	1
2803	200761_s_at	10550	ARL6IP5	ADP-ribosylation-like factor 6 interacting protein 5	NM_006407	0.163435	0.694368	0.297851	1.44e-13	0.0138193	10.7932	0.156847	10.6129	0.188728	10.5264	0.228089	10.7235	0.0858616	0.0700383	0.86171	-1.16048	Pre * Diabetic down vs Pre * Non-Diabetic	-2.08981	0.0147913	1.20314	1.20314	Post * Diabetic up vs Pre * Diabetic	3.09437	0.255727	0.938479	-1.06555	Post * Non-Diabetic down vs Pre * Non-Diabetic	-1.22413	0.215027	1.10472	1.10472	Post * Diabetic up vs Post * Non-Diabetic	1.34655	2.35491	2.35491	0.163613	0.163613	1.23976	1.23976	9378.14	9378.14	9.85536	9.85536	1
12665	218185_s_at	55156	ARMC1	armadillo repeat containing 1	NM_018120	0.583912	0.217589	0.294128	0.219028	0.0442279	8.44693	0.257629	8.41536	0.18436	7.66315	0.988998	8.3568	0.229978	0.03212	0.612938	-1.63149	Pre * Diabetic down vs Pre * Non-Diabetic	-2.58986	0.10338	1.46114	1.46114	Post * Diabetic up vs Pre * Diabetic	1.83789	0.504049	0.849064	-1.17777	Post * Non-Diabetic down vs Pre * Non-Diabetic	-0.69953	0.808038	1.05479	1.05479	Post * Diabetic up vs Post * Non-Diabetic	0.251138	0.325629	0.325629	1.73147	1.73147	1.26045	1.26045	1.77872	1.77872	5.68625	5.68625	1
20334	230872_s_at	100526693 /// 26140	ARPC4-TTLL3 /// TTLL3	ARPC4-TTLL3 readthrough /// tubulin tyrosine ligase-like family, member 3	NM_001025930 /// NM_001198793 /// NM_015644 /// NR_037162	0.455691	0.945435	0.847853	0.244376	0.0312395	4.59881	0.183735	4.67142	0.110149	4.75698	0.238336	4.58503	0.209629	0.218238	1.1128	1.1128	Pre * Diabetic up vs Pre * Non-Diabetic	1.33621	0.602136	0.958934	-1.04282	Post * Diabetic down vs Pre * Diabetic	-0.542681	0.121209	1.175	1.175	Post * Non-Diabetic up vs Pre * Non-Diabetic	1.73364	0.311499	0.908172	-1.10111	Post * Diabetic down vs Post * Non-Diabetic	-1.0803	0.614465	0.614465	0.0049251	0.0049251	0.0392725	0.0392725	1.57884	1.57884	6.80034	6.80034	1
18168	226914_at	81873	ARPC5L	actin related protein 2/3 complex, subunit 5-like	NM_030978	0.593697	0.561673	0.73726	0.627173	0.0105028	7.27239	0.273171	7.07831	0.264641	6.81229	0.363775	7.215	0.23375	0.0494309	0.756146	-1.3225	Pre * Diabetic down vs Pre * Non-Diabetic	-2.31334	0.0527765	1.32059	1.32059	Post * Diabetic up vs Pre * Diabetic	2.27138	0.33679	0.862866	-1.15893	Post * Non-Diabetic down vs Pre * Non-Diabetic	-1.02177	0.312044	1.15726	1.15726	Post * Diabetic up vs Post * Non-Diabetic	1.079	0.308657	0.308657	0.360341	0.360341	0.12068	0.12068	0.255027	0.255027	11.0382	11.0382	1
15427	223101_s_at	81873	ARPC5L	actin related protein 2/3 complex, subunit 5-like	NM_030978	0.609337	0.599117	0.10662	0.0367376	0.00198746	6.41443	0.274985	6.33169	0.224605	5.78467	0.523891	6.39418	0.353885	0.0158758	0.697301	-1.4341	Pre * Diabetic down vs Pre * Non-Diabetic	-3.04773	0.089876	1.27209	1.27209	Post * Diabetic up vs Pre * Diabetic	1.92888	0.0351886	0.694217	-1.44047	Post * Non-Diabetic down vs Pre * Non-Diabetic	-2.53122	0.102287	1.27775	1.27775	Post * Diabetic up vs Post * Non-Diabetic	1.84482	0.282768	0.282768	0.294695	0.294695	3.30418	3.30418	6.26782	6.26782	20.3	20.3	1
14229	220966_x_at	81873	ARPC5L	actin related protein 2/3 complex, subunit 5-like	NM_030978	0.859448	0.340248	0.329415	0.602453	0.0121676	8.06457	0.333623	8.08239	0.124073	7.82831	0.351198	8.21045	0.211189	0.0478613	0.783433	-1.27643	Pre * Diabetic down vs Pre * Non-Diabetic	-2.33401	0.216588	1.13398	1.13398	Post * Diabetic up vs Pre * Diabetic	1.34151	0.202884	0.851563	-1.17431	Post * Non-Diabetic down vs Pre * Non-Diabetic	-1.38692	0.723004	1.04326	1.04326	Post * Diabetic up vs Post * Non-Diabetic	0.367185	0.0334422	0.0334422	1.0028	1.0028	1.07843	1.07843	0.293979	0.293979	10.3936	10.3936	1
16372	224797_at	57561	ARRDC3	arrestin domain containing 3	NM_020801	0.456523	0.122252	0.172439	0.699702	0.0240299	8.41562	0.190086	8.13577	0.271291	7.8558	0.559254	8.52454	0.387956	0.0107898	0.60498	-1.65295	Pre * Diabetic down vs Pre * Non-Diabetic	-3.30428	0.0508471	1.52813	1.52813	Post * Diabetic up vs Pre * Diabetic	2.29524	0.381265	0.834784	-1.19791	Post * Non-Diabetic down vs Pre * Non-Diabetic	-0.926545	0.563558	1.10746	1.10746	Post * Diabetic up vs Post * Non-Diabetic	0.602448	0.612116	0.612116	2.85018	2.85018	2.24486	2.24486	0.159913	0.159913	7.71258	7.71258	1
19889	229793_at	653308	ASAH2B	N-acylsphingosine amidohydrolase (non-lysosomal ceramidase) 2B	NM_001079516	0.524939	0.385883	0.420773	0.345216	0.00625585	5.6963	0.340338	5.20319	0.394823	5.0786	0.394788	5.18503	0.437022	0.65942	0.926907	-1.07886	Pre * Diabetic down vs Pre * Non-Diabetic	-0.457587	0.048694	1.37556	1.37556	Post * Diabetic up vs Pre * Diabetic	2.32296	0.483116	0.880384	-1.13587	Post * Non-Diabetic down vs Pre * Non-Diabetic	-0.735364	0.0743131	1.44825	1.44825	Post * Diabetic up vs Post * Non-Diabetic	2.05169	0.441819	0.441819	0.822137	0.822137	0.720107	0.720107	1.00607	1.00607	13.5124	13.5124	1
2078	1564536_at	136371	ASB10	ankyrin repeat and SOCS box containing 10	NM_001142459 /// NM_001142460 /// NM_080871	0.167527	0.86522	0.290468	0.00538174	0.0367189	6.47242	0.224487	6.42647	0.590842	5.95716	0.191894	6.40492	0.496215	0.136255	0.787604	-1.26967	Pre * Diabetic down vs Pre * Non-Diabetic	-1.65629	0.848729	1.0351	1.0351	Post * Diabetic up vs Pre * Diabetic	0.197016	0.0311176	0.617438	-1.6196	Post * Non-Diabetic down vs Pre * Non-Diabetic	-2.61026	0.121752	1.32038	1.32038	Post * Diabetic up vs Post * Non-Diabetic	1.7307	2.30392	2.30392	0.0303296	0.0303296	1.28116	1.28116	14.2947	14.2947	6.26945	6.26945	1
5091	203427_at	25842	ASF1A	ASF1 anti-silencing function 1 homolog A (S. cerevisiae)	NM_014034	0.371424	0.143699	0.204098	0.368272	0.0189782	7.85533	0.188767	7.73282	0.23164	7.17832	0.653494	7.78782	0.184618	0.0120432	0.644483	-1.55163	Pre * Diabetic down vs Pre * Non-Diabetic	-3.23077	0.0368218	1.47282	1.47282	Post * Diabetic up vs Pre * Diabetic	2.50209	0.479246	0.880849	-1.13527	Post * Non-Diabetic down vs Pre * Non-Diabetic	-0.742099	0.637499	1.0776	1.0776	Post * Diabetic up vs Post * Non-Diabetic	0.489689	0.896561	0.896561	2.51713	2.51713	1.91211	1.91211	0.909092	0.909092	8.58893	8.58893	1
5092	203428_s_at	25842	ASF1A	ASF1 anti-silencing function 1 homolog A (S. cerevisiae)	NM_014034	0.735227	0.106926	0.375552	0.295167	0.033605	7.18734	0.151328	7.14504	0.228156	6.31271	1.08	7.30337	0.358113	0.0130855	0.498781	-2.00489	Pre * Diabetic down vs Pre * Non-Diabetic	-3.17551	0.113237	1.57476	1.57476	Post * Diabetic up vs Pre * Diabetic	1.77834	0.314032	0.742159	-1.34742	Post * Non-Diabetic down vs Pre * Non-Diabetic	-1.07427	0.823052	1.05834	1.05834	Post * Diabetic up vs Post * Non-Diabetic	0.231082	0.122643	0.122643	3.13753	3.13753	0.8804	0.8804	1.25463	1.25463	6.5577	6.5577	1
3943	202024_at	439	ASNA1	arsA arsenite transporter, ATP-binding, homolog 1 (bacterial)	NM_004317	0.972503	0.40488	0.326158	0.220051	0.0249921	6.83253	0.1802	6.55278	0.254338	6.40965	0.280786	6.64609	0.278085	0.232663	0.873284	-1.1451	Pre * Diabetic down vs Pre * Non-Diabetic	-1.29129	0.13728	1.23427	1.23427	Post * Diabetic up vs Pre * Diabetic	1.65131	0.169848	0.816408	-1.22488	Post * Non-Diabetic down vs Pre * Non-Diabetic	-1.50855	0.0447652	1.32025	1.32025	Post * Diabetic up vs Post * Non-Diabetic	2.37685	0.00126467	0.00126467	0.7563	0.7563	1.094	1.094	1.77004	1.77004	7.57201	7.57201	1
18645	227585_at	84896	ATAD1	ATPase family, AAA domain containing 1	NM_032810	0.53663	0.185669	0.275608	0.20966	0.0396484	6.84353	0.329014	6.69961	0.201221	5.8993	1.04241	6.72309	0.252032	0.021195	0.558731	-1.78977	Pre * Diabetic down vs Pre * Non-Diabetic	-2.85866	0.0820324	1.63034	1.63034	Post * Diabetic up vs Pre * Diabetic	1.98795	0.42291	0.802482	-1.24613	Post * Non-Diabetic down vs Pre * Non-Diabetic	-0.844527	0.591962	1.13513	1.13513	Post * Diabetic up vs Post * Non-Diabetic	0.558231	0.416761	0.416761	2.01996	2.01996	1.36931	1.36931	1.86089	1.86089	6.02528	6.02528	1
16422	224850_at	84896	ATAD1	ATPase family, AAA domain containing 1	NM_032810	0.668104	0.0908808	0.321537	0.495162	0.0373986	9.20826	0.173015	9.1469	0.243977	8.66243	0.67922	9.31639	0.155559	0.0120771	0.626845	-1.59529	Pre * Diabetic down vs Pre * Non-Diabetic	-3.22889	0.104181	1.37112	1.37112	Post * Diabetic up vs Pre * Diabetic	1.83285	0.346868	0.831683	-1.20238	Post * Non-Diabetic down vs Pre * Non-Diabetic	-0.999398	0.843907	1.03342	1.03342	Post * Diabetic up vs Post * Non-Diabetic	0.203392	0.198038	0.198038	3.50008	3.50008	1.11649	1.11649	0.510688	0.510688	6.21065	6.21065	1
10478	213387_at	54454	ATAD2B	ATPase family, AAA domain containing 2B	NM_001242338 /// NM_017552	0.0740495	0.188185	0.11874	0.441713	0.0332876	5.98304	0.2591	5.81966	0.17166	4.95964	0.898102	5.6005	0.154137	0.0219623	0.620825	-1.61076	Pre * Diabetic down vs Pre * Non-Diabetic	-2.83553	0.01113	1.86382	1.86382	Post * Diabetic up vs Pre * Diabetic	3.28347	0.734528	1.0768	1.0768	Post * Non-Diabetic up vs Pre * Non-Diabetic	0.351172	0.713138	1.07458	1.07458	Post * Diabetic up vs Post * Non-Diabetic	0.380978	4.21882	4.21882	1.99491	1.99491	3.05267	3.05267	0.655065	0.655065	6.58898	6.58898	1
21578	234584_s_at	11101	ATE1	arginyltransferase 1	NM_001001976 /// NM_007041	0.630268	0.645655	0.78696	0.761133	0.00567142	6.7558	0.157906	7.04649	0.17045	7.10767	0.287822	6.88685	0.173364	0.126887	1.15802	1.15802	Pre * Diabetic up vs Pre * Non-Diabetic	1.70346	0.037738	0.797732	-1.25355	Post * Diabetic down vs Pre * Diabetic	-2.48632	0.216771	1.1512	1.1512	Post * Non-Diabetic up vs Pre * Non-Diabetic	1.34092	0.0524642	0.80246	-1.24617	Post * Diabetic down vs Post * Non-Diabetic	-2.27518	0.250398	0.250398	0.224709	0.224709	0.0781134	0.0781134	0.0989562	0.0989562	14.0188	14.0188	1
2528	1570523_s_at	83734	ATG10	autophagy related 10	NM_001131028 /// NM_031482	0.365732	0.339614	0.544008	0.0286871	0.00934772	4.43023	0.325415	4.43153	0.30039	3.89318	0.571121	4.47859	0.439938	0.0261632	0.682164	-1.46592	Pre * Diabetic down vs Pre * Non-Diabetic	-2.72211	0.416605	1.12953	1.12953	Post * Diabetic up vs Pre * Diabetic	0.856562	0.0514719	0.681313	-1.46775	Post * Non-Diabetic down vs Pre * Non-Diabetic	-2.28742	0.456837	1.13094	1.13094	Post * Diabetic up vs Post * Non-Diabetic	0.781814	0.919314	0.919314	1.00557	1.00557	0.401487	0.401487	7.08973	7.08973	11.5663	11.5663	1
15832	223677_at	83734	ATG10	autophagy related 10	NM_001131028 /// NM_031482	0.820029	0.614844	0.779443	0.72814	0.0388615	5.43992	0.257369	5.13071	0.293962	5.12106	0.187515	5.28067	0.287728	0.36688	0.89424	-1.11827	Pre * Diabetic down vs Pre * Non-Diabetic	-0.956388	0.158397	1.21322	1.21322	Post * Diabetic up vs Pre * Diabetic	1.55567	0.359996	0.870379	-1.14892	Post * Non-Diabetic down vs Pre * Non-Diabetic	-0.970979	0.131866	1.24648	1.24648	Post * Diabetic up vs Post * Non-Diabetic	1.678	0.055277	0.055277	0.269682	0.269682	0.0839017	0.0839017	0.129626	0.129626	6.08857	6.08857	1
6060	204833_at	9140	ATG12	autophagy related 12	NM_004707 /// NR_033362 /// NR_033363	0.849424	0.502888	0.557405	0.166817	0.0107423	6.34247	0.320901	6.24757	0.199949	5.80322	0.715627	6.31554	0.266682	0.0613111	0.708019	-1.41239	Pre * Diabetic down vs Pre * Non-Diabetic	-2.17529	0.191896	1.23512	1.23512	Post * Diabetic up vs Pre * Diabetic	1.4253	0.174373	0.76386	-1.30914	Post * Non-Diabetic down vs Pre * Non-Diabetic	-1.49071	0.46461	1.14483	1.14483	Post * Diabetic up vs Post * Non-Diabetic	0.767894	0.038454	0.038454	0.483017	0.483017	0.374781	0.374781	2.31264	2.31264	10.9379	10.9379	1
14398	221492_s_at	64422	ATG3	autophagy related 3	NM_022488	0.491652	0.124075	0.219493	0.544236	0.0179637	8.21062	0.266605	8.11465	0.189313	7.70604	0.522304	8.24024	0.143786	0.0110392	0.678786	-1.47322	Pre * Diabetic down vs Pre * Non-Diabetic	-3.28896	0.0499377	1.35212	1.35212	Post * Diabetic up vs Pre * Diabetic	2.3068	0.397674	0.877098	-1.14012	Post * Non-Diabetic down vs Pre * Non-Diabetic	-0.893494	0.740671	1.0464	1.0464	Post * Diabetic up vs Post * Non-Diabetic	0.342678	0.519314	0.519314	2.81906	2.81906	1.77477	1.77477	0.401023	0.401023	8.80083	8.80083	1
13991	220237_at	64422	ATG3	autophagy related 3	NM_022488	0.548891	0.608335	0.627091	0.982607	0.0403974	6.35114	0.235511	6.32765	0.224428	6.31072	0.312183	6.52676	0.224995	0.226537	0.866434	-1.15416	Pre * Diabetic down vs Pre * Non-Diabetic	-1.31007	0.735697	1.03003	1.03003	Post * Diabetic up vs Pre * Diabetic	0.349554	0.223274	0.866897	-1.15354	Post * Non-Diabetic down vs Pre * Non-Diabetic	-1.32025	0.811345	1.02948	1.02948	Post * Diabetic up vs Post * Non-Diabetic	0.24671	0.391602	0.391602	0.27986	0.27986	0.255149	0.255149	0.000505871	0.000505871	5.96653	5.96653	1
10275	213115_at	115201	ATG4A	autophagy related 4A, cysteine peptidase	NM_052936 /// NM_178270 /// NM_178271	0.099362	0.239506	0.308629	1.36e-11	0.0333233	6.91284	0.170837	6.7619	0.201357	6.52547	0.210469	6.84439	0.258682	0.0260488	0.790879	-1.26442	Pre * Diabetic down vs Pre * Non-Diabetic	-2.72494	0.0193499	1.30801	1.30801	Post * Diabetic up vs Pre * Diabetic	2.91802	0.604203	0.958314	-1.0435	Post * Non-Diabetic down vs Pre * Non-Diabetic	-0.539539	0.4154	1.07947	1.07947	Post * Diabetic up vs Post * Non-Diabetic	0.858877	3.47343	3.47343	1.56432	1.56432	1.18194	1.18194	3004.22	3004.22	6.58545	6.58545	1
4359	202512_s_at	9474	ATG5	autophagy related 5	NM_004849	0.584186	0.331435	0.26762	0.273559	0.0337813	7.09269	0.314262	6.98466	0.167208	6.57403	0.566665	7.00017	0.148293	0.0395197	0.737606	-1.35574	Pre * Diabetic down vs Pre * Non-Diabetic	-2.45673	0.0884097	1.30389	1.30389	Post * Diabetic up vs Pre * Diabetic	1.93954	0.445266	0.88368	-1.13163	Post * Non-Diabetic down vs Pre * Non-Diabetic	-0.802832	0.559921	1.08836	1.08836	Post * Diabetic up vs Post * Non-Diabetic	0.6082	0.325146	0.325146	1.04192	1.04192	1.41957	1.41957	1.382	1.382	6.5405	6.5405	1
3794	201855_s_at	23300	ATMIN	ATM interactor	NM_015251	0.837163	0.178735	0.994405	0.681919	0.0382746	7.14967	0.29924	7.30526	0.290007	6.82391	0.513732	7.38197	0.391823	0.0477083	0.683886	-1.46223	Pre * Diabetic down vs Pre * Non-Diabetic	-2.33606	0.221263	1.19749	1.19749	Post * Diabetic up vs Pre * Diabetic	1.32659	0.503434	0.88703	-1.12736	Post * Non-Diabetic down vs Pre * Non-Diabetic	-0.70057	0.664359	0.92325	-1.08313	Post * Diabetic down vs Post * Non-Diabetic	-0.450428	0.0450823	0.0450823	2.0914	2.0914	5.23e-05	5.23e-05	0.180768	0.180768	6.13683	6.13683	1
5111	203454_s_at	475	ATOX1	ATX1 antioxidant protein 1 homolog (yeast)	NM_004045	0.518964	0.301998	0.613037	0.954959	0.00431118	6.56057	0.177636	6.37164	0.183276	6.17127	0.175697	6.60072	0.300662	0.0138661	0.736322	-1.3581	Pre * Diabetic down vs Pre * Non-Diabetic	-3.13708	0.0260336	1.31473	1.31473	Post * Diabetic up vs Pre * Diabetic	2.72532	0.252876	0.86521	-1.15579	Post * Non-Diabetic down vs Pre * Non-Diabetic	-1.23215	0.334702	1.11888	1.11888	Post * Diabetic up vs Post * Non-Diabetic	1.02647	0.455043	0.455043	1.18438	1.18438	0.276861	0.276861	0.00339591	0.00339591	15.5037	15.5037	1
2038	1564064_a_at	23200	ATP11B	ATPase, class VI, type 11B	NM_014616	0.152729	0.373455	0.761766	0.739097	0.038502	4.4911	0.232052	4.46296	0.169326	3.88455	0.545102	4.3293	0.254486	0.0672801	0.743131	-1.34566	Pre * Diabetic down vs Pre * Non-Diabetic	-2.11564	0.0229426	1.47386	1.47386	Post * Diabetic up vs Pre * Diabetic	2.80718	0.82361	1.03874	1.03874	Post * Non-Diabetic up vs Pre * Non-Diabetic	0.230338	0.744061	1.05442	1.05442	Post * Diabetic up vs Post * Non-Diabetic	0.338001	2.49686	2.49686	0.868003	0.868003	0.0984129	0.0984129	0.118922	0.118922	6.11802	6.11802	1
8464	209935_at	27032	ATP2C1	ATPase, Ca++ transporting, type 2C, member 1	NM_001001485 /// NM_001001486 /// NM_001001487 /// NM_001199179 /// NM_001199180 /// NM	0.209986	0.603851	0.00642541	0.722217	0.0280348	5.95189	0.293089	6.02257	0.259283	5.97511	0.396956	5.78663	0.297906	0.544786	1.0723	1.0723	Pre * Diabetic up vs Pre * Non-Diabetic	0.632377	0.913156	1.01125	1.01125	Post * Diabetic up vs Pre * Diabetic	0.112555	0.063175	1.30289	1.30289	Post * Non-Diabetic up vs Pre * Non-Diabetic	2.15607	0.170288	0.832281	-1.20152	Post * Diabetic down vs Post * Non-Diabetic	-1.5068	1.85795	1.85795	0.287013	0.287013	13.3765	13.3765	0.135632	0.135632	7.16896	7.16896	1
6532	205711_x_at	509	ATP5C1	ATP synthase, H+ transporting, mitochondrial F1 complex, gamma polypeptide 1	NM_001001973 /// NM_005174	0.498277	0.168346	0.762004	0.924536	0.0275515	11.4903	0.214025	11.405	0.211601	11.1262	0.301913	11.5481	0.125415	0.0150586	0.75028	-1.33284	Pre * Diabetic down vs Pre * Non-Diabetic	-3.08255	0.060711	1.28017	1.28017	Post * Diabetic up vs Pre * Diabetic	2.1816	0.376917	0.894286	-1.11821	Post * Non-Diabetic down vs Pre * Non-Diabetic	-0.935477	0.510994	1.07403	1.07403	Post * Diabetic up vs Post * Non-Diabetic	0.68785	0.503127	0.503127	2.20549	2.20549	0.0982094	0.0982094	0.00955503	0.00955503	7.22918	7.22918	1
10465	213366_x_at	509	ATP5C1	ATP synthase, H+ transporting, mitochondrial F1 complex, gamma polypeptide 1	NM_001001973 /// NM_005174	0.548889	0.418099	0.45839	2.31e-13	0.0244693	11.479	0.214317	11.367	0.207273	11.2118	0.216084	11.5208	0.134155	0.0375846	0.814975	-1.22703	Pre * Diabetic down vs Pre * Non-Diabetic	-2.48893	0.055731	1.20345	1.20345	Post * Diabetic up vs Pre * Diabetic	2.23648	0.139501	0.889722	-1.12395	Post * Non-Diabetic down vs Pre * Non-Diabetic	-1.64064	0.285713	1.10235	1.10235	Post * Diabetic up vs Post * Non-Diabetic	1.14396	0.391606	0.391606	0.713296	0.713296	0.606871	0.606871	8338.2	8338.2	7.64752	7.64752	1
10222	213041_s_at	513	ATP5D	ATP synthase, H+ transporting, mitochondrial F1 complex, delta subunit	NM_001001975 /// NM_001687	0.749698	0.532639	0.808424	0.409177	0.010726	10.8387	0.30146	10.8003	0.224691	10.5353	0.218864	10.8207	0.121433	0.0862	0.82993	-1.20492	Pre * Diabetic down vs Pre * Non-Diabetic	-1.95592	0.0986167	1.16755	1.16755	Post * Diabetic up vs Pre * Diabetic	1.86861	0.368838	0.906261	-1.10343	Post * Non-Diabetic down vs Pre * Non-Diabetic	-0.952276	0.5402	1.06921	1.06921	Post * Diabetic up vs Post * Non-Diabetic	0.63978	0.109061	0.109061	0.417699	0.417699	0.0628105	0.0628105	0.758479	0.758479	10.9446	10.9446	1
12317	217801_at	514	ATP5E	ATP synthase, H+ transporting, mitochondrial F1 complex, epsilon subunit	NM_001001977 /// NM_006886	0.87184	0.416516	0.708382	7.65e-14	0.0301418	11.7458	0.229536	11.6661	0.193097	11.5709	0.131452	11.8136	0.0927162	0.0516741	0.848783	-1.17816	Pre * Diabetic down vs Pre * Non-Diabetic	-2.28491	0.101696	1.1289	1.1289	Post * Diabetic up vs Pre * Diabetic	1.84859	0.0962589	0.8987	-1.11272	Post * Non-Diabetic down vs Pre * Non-Diabetic	-1.88435	0.414547	1.0662	1.0662	Post * Diabetic up vs Post * Non-Diabetic	0.860518	0.0277464	0.0277464	0.71833	0.71833	0.150276	0.150276	10993.2	10993.2	6.92099	6.92099	1
9204	211755_s_at	515	ATP5F1	ATP synthase, H+ transporting, mitochondrial Fo complex, subunit B1	NM_001688	0.472583	0.0505046	0.250085	0.370244	0.0306781	11.5216	0.217556	11.5349	0.133464	11.0057	0.554483	11.5861	0.151488	0.00718763	0.660906	-1.51307	Pre * Diabetic down vs Pre * Non-Diabetic	-3.58006	0.0627239	1.33508	1.33508	Post * Diabetic up vs Pre * Diabetic	2.16067	0.465417	0.893985	-1.11859	Post * Non-Diabetic down vs Pre * Non-Diabetic	-0.766457	0.922121	0.987001	-1.01317	Post * Diabetic down vs Post * Non-Diabetic	-0.100889	0.56818	0.56818	4.93824	4.93824	1.53779	1.53779	0.901235	0.901235	6.86136	6.86136	1
7770	208972_s_at	516	ATP5G1	ATP synthase, H+ transporting, mitochondrial Fo complex, subunit C1 (subunit 9)	NM_001002027 /// NM_005175	0.00785874	0.0122838	0.976374	3.66e-13	0.00127565	10.4096	0.245716	10.2711	0.14359	9.72032	0.265123	10.3811	0.160575	0.000480835	0.632298	-1.58153	Pre * Diabetic down vs Pre * Non-Diabetic	-5.65106	0.000566293	1.61248	1.61248	Post * Diabetic up vs Pre * Diabetic	5.51109	0.337341	0.926928	-1.07883	Post * Non-Diabetic down vs Pre * Non-Diabetic	-1.02054	0.289031	1.09994	1.09994	Post * Diabetic up vs Post * Non-Diabetic	1.13552	12.3825	12.3825	9.29315	9.29315	0.000933556	0.000933556	7428.24	7428.24	23.4997	23.4997	1
7587	208764_s_at	517	ATP5G2	ATP synthase, H+ transporting, mitochondrial Fo complex, subunit C2 (subunit 9)	NM_001002031 /// NM_005176	0.27167	0.233885	0.375612	0.34282	0.0373327	11.1852	0.337647	11.1874	0.148152	10.6832	0.452406	11.0746	0.162938	0.039557	0.758789	-1.31789	Pre * Diabetic down vs Pre * Non-Diabetic	-2.45613	0.0411106	1.31242	1.31242	Post * Diabetic up vs Pre * Diabetic	2.43143	0.908221	0.984306	-1.01594	Post * Non-Diabetic down vs Pre * Non-Diabetic	-0.118985	0.928358	1.01173	1.01173	Post * Diabetic up vs Post * Non-Diabetic	0.0927819	1.39382	1.39382	1.60516	1.60516	0.880169	0.880169	1.01672	1.01672	6.21629	6.21629	1
7124	207507_s_at	518	ATP5G3	ATP synthase, H+ transporting, mitochondrial Fo complex, subunit C3 (subunit 9)	NM_001002258 /// NM_001190329 /// NM_001689	0.567916	0.17086	0.632574	0.512296	0.0364276	11.914	0.0980402	11.8088	0.15697	11.2591	0.818457	11.9498	0.14506	0.0193203	0.618173	-1.61767	Pre * Diabetic down vs Pre * Non-Diabetic	-2.91902	0.0843261	1.46971	1.46971	Post * Diabetic up vs Pre * Diabetic	1.97013	0.403811	0.831127	-1.20319	Post * Non-Diabetic down vs Pre * Non-Diabetic	-0.881386	0.641771	1.09314	1.09314	Post * Diabetic up vs Post * Non-Diabetic	0.483391	0.354719	0.354719	2.17706	2.17706	0.246986	0.246986	0.470148	0.470148	6.29508	6.29508	1
7125	207508_at	518	ATP5G3	ATP synthase, H+ transporting, mitochondrial Fo complex, subunit C3 (subunit 9)	NM_001002258 /// NM_001190329 /// NM_001689	0.600455	0.156716	0.714344	0.743591	0.0208197	11.521	0.132521	11.3868	0.250598	10.9955	0.583466	11.6099	0.137144	0.0126529	0.650854	-1.53644	Pre * Diabetic down vs Pre * Non-Diabetic	-3.19786	0.0656792	1.39967	1.39967	Post * Diabetic up vs Pre * Diabetic	2.13111	0.304408	0.829288	-1.20585	Post * Non-Diabetic down vs Pre * Non-Diabetic	-1.09737	0.549382	1.09851	1.09851	Post * Diabetic up vs Post * Non-Diabetic	0.624994	0.297287	0.297287	2.34462	2.34462	0.143859	0.143859	0.114683	0.114683	8.23856	8.23856	1
19007	228168_at	518	ATP5G3	ATP synthase, H+ transporting, mitochondrial Fo complex, subunit C3 (subunit 9)	NM_001002258 /// NM_001190329 /// NM_001689	0.605904	0.0196753	0.634107	0.694068	0.00459417	6.30947	0.416018	6.23775	0.213777	5.51869	0.502966	6.63686	0.325401	0.00112282	0.468416	-2.13485	Pre * Diabetic down vs Pre * Non-Diabetic	-4.94863	0.0252289	1.66717	1.66717	Post * Diabetic up vs Pre * Diabetic	2.74563	0.119076	0.70981	-1.40883	Post * Non-Diabetic down vs Pre * Non-Diabetic	-1.74533	0.59125	1.10019	1.10019	Post * Diabetic up vs Post * Non-Diabetic	0.559326	0.288325	0.288325	7.69124	7.69124	0.244733	0.244733	0.166356	0.166356	15.1501	15.1501	1
8191	209492_x_at	521	ATP5I	ATP synthase, H+ transporting, mitochondrial Fo complex, subunit E	NM_007100 /// NR_033743	0.545226	0.425019	0.794451	0.801941	0.0120795	11.295	0.324941	11.22	0.171264	11.0954	0.154508	11.3394	0.121487	0.0739785	0.840045	-1.19041	Pre * Diabetic down vs Pre * Non-Diabetic	-2.05459	0.0668792	1.16528	1.16528	Post * Diabetic up vs Pre * Diabetic	2.11948	0.538403	0.943495	-1.05989	Post * Non-Diabetic down vs Pre * Non-Diabetic	-0.642693	0.701746	1.03751	1.03751	Post * Diabetic up vs Post * Non-Diabetic	0.397003	0.399005	0.399005	0.691643	0.691643	0.0725685	0.0725685	0.0672435	0.0672435	10.4249	10.4249	1
7074	207335_x_at	521	ATP5I	ATP synthase, H+ transporting, mitochondrial Fo complex, subunit E	NM_007100 /// NR_033743	0.658496	0.53245	0.891419	0.763042	0.00406138	10.9224	0.277321	10.7794	0.180898	10.7036	0.104661	10.9634	0.141034	0.0482097	0.831848	-1.20214	Pre * Diabetic down vs Pre * Non-Diabetic	-2.32936	0.0458342	1.18317	1.18317	Post * Diabetic up vs Pre * Diabetic	2.36173	0.280584	0.903298	-1.10705	Post * Non-Diabetic down vs Pre * Non-Diabetic	-1.15717	0.354199	1.08958	1.08958	Post * Diabetic up vs Post * Non-Diabetic	0.98343	0.210616	0.210616	0.418092	0.418092	0.0198575	0.0198575	0.0973232	0.0973232	15.8408	15.8408	1
4734	202961_s_at	9551	ATP5J2	ATP synthase, H+ transporting, mitochondrial Fo complex, subunit F2	NM_001003713 /// NM_001003714 /// NM_001039178 /// NM_001190353 /// NM_001190354 /// NM	0.639099	0.550155	0.546649	0.950639	0.0322408	11.132	0.251557	10.9612	0.268193	10.8416	0.209509	11.1197	0.110599	0.0635855	0.817653	-1.22301	Pre * Diabetic down vs Pre * Non-Diabetic	-2.15191	0.0956519	1.21832	1.21832	Post * Diabetic up vs Pre * Diabetic	1.88846	0.392092	0.899682	-1.1115	Post * Non-Diabetic down vs Pre * Non-Diabetic	-0.904625	0.360802	1.10724	1.10724	Post * Diabetic up vs Post * Non-Diabetic	0.969262	0.237487	0.237487	0.382383	0.382383	0.39612	0.39612	0.0040796	0.0040796	6.69488	6.69488	1
7148	207573_x_at	10632	ATP5L	ATP synthase, H+ transporting, mitochondrial Fo complex, subunit G	NM_006476 /// NR_033759	0.291543	0.0821939	0.419865	0.691124	0.049566	11.3105	0.198792	11.2662	0.20098	10.7923	0.503218	11.3135	0.144897	0.0133753	0.689437	-1.45046	Pre * Diabetic down vs Pre * Non-Diabetic	-3.16097	0.0494579	1.39173	1.39173	Post * Diabetic up vs Pre * Diabetic	2.31299	0.70696	0.942949	-1.0605	Post * Non-Diabetic down vs Pre * Non-Diabetic	-0.389654	0.897605	1.01756	1.01756	Post * Diabetic up vs Post * Non-Diabetic	0.132834	1.27503	1.27503	3.73172	3.73172	0.723051	0.723051	0.169783	0.169783	5.34345	5.34345	1
12007	216954_x_at	539	ATP5O	ATP synthase, H+ transporting, mitochondrial F1 complex, O subunit	NM_001697	0.0603894	0.162767	0.706426	2.06e-13	0.00826495	10.6817	0.185565	10.6297	0.226567	10.3544	0.0850823	10.6979	0.133735	0.0124626	0.791582	-1.26329	Pre * Diabetic down vs Pre * Non-Diabetic	-3.20795	0.00558843	1.25468	1.25468	Post * Diabetic up vs Pre * Diabetic	3.75446	0.350737	0.949326	-1.05338	Post * Non-Diabetic down vs Pre * Non-Diabetic	-0.990938	0.567068	1.0462	1.0462	Post * Diabetic up vs Post * Non-Diabetic	0.596917	4.77425	4.77425	2.27062	2.27062	0.152417	0.152417	8579	8579	12.1417	12.1417	1
2859	200818_at	539	ATP5O	ATP synthase, H+ transporting, mitochondrial F1 complex, O subunit	NM_001697	0.249243	0.0791351	0.786636	0.944367	0.0142595	12.0158	0.192457	12.0039	0.18006	11.5684	0.378961	12.0802	0.0935978	0.00690889	0.704735	-1.41897	Pre * Diabetic down vs Pre * Non-Diabetic	-3.60728	0.0211199	1.35745	1.35745	Post * Diabetic up vs Pre * Diabetic	2.86097	0.609447	0.937965	-1.06614	Post * Non-Diabetic down vs Pre * Non-Diabetic	-0.531594	0.860992	1.01991	1.01991	Post * Diabetic up vs Post * Non-Diabetic	0.180838	1.54376	1.54376	3.82067	3.82067	0.0783587	0.0783587	0.00518449	0.00518449	9.72546	9.72546	1
24293	242131_at	4508	ATP6	ATP synthase F0 subunit 6	---	0.26593	0.335882	0.722738	0.464324	0.0305905	10.0299	0.248339	10.4351	0.327164	10.6147	0.402483	10.5184	0.217705	0.636777	1.06634	1.06634	Pre * Diabetic up vs Pre * Non-Diabetic	0.490755	0.0356319	0.713032	-1.40246	Post * Diabetic down vs Pre * Diabetic	-2.52318	0.84215	1.03288	1.03288	Post * Non-Diabetic up vs Pre * Non-Diabetic	0.205717	0.0702974	0.736135	-1.35845	Post * Diabetic down vs Post * Non-Diabetic	-2.08744	1.43048	1.43048	1.02199	1.02199	0.135098	0.135098	0.590444	0.590444	6.87101	6.87101	1
2621	200078_s_at	533	ATP6V0B	ATPase, H+ transporting, lysosomal 21kDa, V0 subunit b	NM_001039457 /// NM_004047	0.84527	0.808617	0.858766	0.397842	0.0389034	8.79933	0.450907	8.58423	0.401674	8.22697	0.506316	8.6629	0.402696	0.158117	0.747509	-1.33778	Pre * Diabetic down vs Pre * Non-Diabetic	-1.55686	0.174039	1.33008	1.33008	Post * Diabetic up vs Pre * Diabetic	1.49201	0.373198	0.809241	-1.23573	Post * Non-Diabetic down vs Pre * Non-Diabetic	-0.943177	0.354614	1.22862	1.22862	Post * Diabetic up vs Post * Non-Diabetic	0.982533	0.0406378	0.0406378	0.0618574	0.0618574	0.0337715	0.0337715	0.797737	0.797737	6.08515	6.08515	1
2639	200096_s_at	8992	ATP6V0E1	ATPase, H+ transporting, lysosomal 9kDa, V0 subunit e1	NM_003945	0.667525	0.161967	0.315973	0.268042	0.0148336	9.12505	0.179969	9.01052	0.158581	8.48337	0.719097	9.12991	0.140359	0.0115999	0.634068	-1.57712	Pre * Diabetic down vs Pre * Non-Diabetic	-3.2558	0.0644988	1.40313	1.40313	Post * Diabetic up vs Pre * Diabetic	2.14276	0.259846	0.808321	-1.23713	Post * Non-Diabetic down vs Pre * Non-Diabetic	-1.21268	0.558573	1.10065	1.10065	Post * Diabetic up vs Post * Non-Diabetic	0.610339	0.198782	0.198782	2.2802	2.2802	1.14421	1.14421	1.41686	1.41686	9.56346	9.56346	1
3191	201172_x_at	8992	ATP6V0E1	ATPase, H+ transporting, lysosomal 9kDa, V0 subunit e1	NM_003945	0.908052	0.54506	0.474823	0.276432	0.0472447	9.27395	0.19423	9.11694	0.142819	8.9208	0.518323	9.25976	0.111461	0.0623024	0.789812	-1.26612	Pre * Diabetic down vs Pre * Non-Diabetic	-2.165	0.236501	1.18462	1.18462	Post * Diabetic up vs Pre * Diabetic	1.27973	0.198092	0.822007	-1.21653	Post * Non-Diabetic down vs Pre * Non-Diabetic	-1.40343	0.317361	1.13823	1.13823	Post * Diabetic up vs Post * Non-Diabetic	1.06641	0.0142097	0.0142097	0.392428	0.392428	0.562258	0.562258	1.36424	1.36424	5.48644	5.48644	1
3899	201972_at	523	ATP6V1A	ATPase, H+ transporting, lysosomal 70kDa, V1 subunit A	NM_001690	0.585419	0.643446	0.22583	0.374224	0.0365524	7.31711	0.200459	7.01091	0.142616	6.67058	0.790074	7.11624	0.237986	0.0721014	0.721153	-1.38667	Pre * Diabetic down vs Pre * Non-Diabetic	-2.07114	0.0887802	1.42751	1.42751	Post * Diabetic up vs Pre * Diabetic	1.93683	0.410363	0.840578	-1.18966	Post * Non-Diabetic down vs Pre * Non-Diabetic	-0.868606	0.284843	1.2247	1.2247	Post * Diabetic up vs Post * Non-Diabetic	1.14619	0.322976	0.322976	0.227764	0.227764	1.72203	1.72203	0.885568	0.885568	6.28408	6.28408	1
3118	201089_at	526	ATP6V1B2	ATPase, H+ transporting, lysosomal 56/58kDa, V1 subunit B2	NM_001693	0.663282	0.208531	0.325961	0.176396	0.0471194	8.11074	0.296534	8.09318	0.134888	7.18228	1.2066	8.02337	0.244172	0.0307611	0.555559	-1.79999	Pre * Diabetic down vs Pre * Non-Diabetic	-2.61768	0.124138	1.53625	1.53625	Post * Diabetic up vs Pre * Diabetic	1.71791	0.444295	0.798261	-1.25272	Post * Non-Diabetic down vs Pre * Non-Diabetic	-0.804612	0.797627	1.06917	1.06917	Post * Diabetic up vs Post * Non-Diabetic	0.265111	0.204291	0.204291	1.80732	1.80732	1.09495	1.09495	2.1989	2.1989	5.49441	5.49441	1
7706	208899_x_at	51382	ATP6V1D	ATPase, H+ transporting, lysosomal 34kDa, V1 subunit D	NM_015994	0.832923	0.193953	0.9362	0.261095	0.0230724	8.53612	0.194944	8.43071	0.262697	7.84751	0.775091	8.59522	0.127038	0.0152689	0.604833	-1.65335	Pre * Diabetic down vs Pre * Non-Diabetic	-3.0734	0.105314	1.43099	1.43099	Post * Diabetic up vs Pre * Diabetic	1.82579	0.209045	0.751613	-1.33047	Post * Non-Diabetic down vs Pre * Non-Diabetic	-1.36619	0.461942	1.15153	1.15153	Post * Diabetic up vs Post * Non-Diabetic	0.772655	0.0475029	0.0475029	1.9391	1.9391	0.00682246	0.00682246	1.46224	1.46224	7.8597	7.8597	1
7705	208898_at	51382	ATP6V1D	ATPase, H+ transporting, lysosomal 34kDa, V1 subunit D	NM_015994	0.956231	0.968654	0.630924	0.951181	0.0301509	8.90854	0.232537	8.73119	0.251067	8.72205	0.138579	8.93411	0.14077	0.143295	0.868653	-1.15121	Pre * Diabetic down vs Pre * Non-Diabetic	-1.62277	0.198922	1.14206	1.14206	Post * Diabetic up vs Pre * Diabetic	1.40055	0.22087	0.867047	-1.15334	Post * Non-Diabetic down vs Pre * Non-Diabetic	-1.32783	0.204595	1.14418	1.14418	Post * Diabetic up vs Post * Non-Diabetic	1.38111	0.00320667	0.00320667	0.00162343	0.00162343	0.249425	0.249425	0.00399041	0.00399041	6.91996	6.91996	1
3506	201527_at	9296	ATP6V1F	ATPase, H+ transporting, lysosomal 14kDa, V1 subunit F	NM_001198909 /// NM_004231	0.812414	0.473956	0.666657	0.532065	0.0476644	8.63534	0.281342	8.51727	0.163221	8.33882	0.468702	8.72844	0.0736106	0.05434	0.774082	-1.29185	Pre * Diabetic down vs Pre * Non-Diabetic	-2.25268	0.275591	1.17538	1.17538	Post * Diabetic up vs Pre * Diabetic	1.17022	0.171771	0.803612	-1.24438	Post * Non-Diabetic down vs Pre * Non-Diabetic	-1.50091	0.355595	1.13219	1.13219	Post * Diabetic up vs Post * Non-Diabetic	0.980418	0.0601629	0.0601629	0.553639	0.553639	0.199902	0.199902	0.426418	0.426418	5.45992	5.45992	1
23122	238765_at	9550	ATP6V1G1	ATPase, H+ transporting, lysosomal 13kDa, V1 subunit G1	NM_004888	0.597968	0.633171	0.0716474	0.837728	0.00470673	6.65433	0.241464	6.33083	0.351255	6.38698	0.207007	6.44069	0.326866	0.631912	0.941133	-1.06255	Pre * Diabetic down vs Pre * Non-Diabetic	-0.497958	0.0734556	1.18545	1.18545	Post * Diabetic up vs Pre * Diabetic	2.05916	0.528444	0.931757	-1.07324	Post * Non-Diabetic down vs Pre * Non-Diabetic	-0.658934	0.198832	1.19738	1.19738	Post * Diabetic up vs Post * Non-Diabetic	1.40086	0.301438	0.301438	0.242308	0.242308	4.30647	4.30647	0.0447649	0.0447649	15.017	15.017	1
7560	208737_at	9550	ATP6V1G1	ATPase, H+ transporting, lysosomal 13kDa, V1 subunit G1	NM_004888	0.650018	0.562245	0.442577	0.39629	0.0414888	10.1584	0.244549	9.95066	0.177582	9.46532	0.982196	9.99982	0.184798	0.0925546	0.685346	-1.45912	Pre * Diabetic down vs Pre * Non-Diabetic	-1.90984	0.118983	1.43766	1.43766	Post * Diabetic up vs Pre * Diabetic	1.74584	0.478403	0.836101	-1.19603	Post * Non-Diabetic down vs Pre * Non-Diabetic	-0.743571	0.480968	1.17844	1.17844	Post * Diabetic up vs Post * Non-Diabetic	0.739098	0.222115	0.222115	0.35927	0.35927	0.652493	0.652493	0.803253	0.803253	5.88333	5.88333	1
16311	224729_s_at	64756	ATPAF1	ATP synthase mitochondrial F1 complex assembly factor 1	NM_001042546 /// NM_001243728 /// NM_001256418 /// NM_022745	0.374323	0.325069	0.362302	0.0981181	0.048851	9.80854	0.171241	9.62739	0.296666	9.68441	0.138582	9.92742	0.241614	0.056703	0.820446	-1.21885	Pre * Diabetic down vs Pre * Non-Diabetic	-2.22539	0.0661183	1.21735	1.21735	Post * Diabetic up vs Pre * Diabetic	2.12683	0.772426	0.968304	-1.03273	Post * Non-Diabetic down vs Pre * Non-Diabetic	-0.299182	0.764196	1.03146	1.03146	Post * Diabetic up vs Post * Non-Diabetic	0.310391	0.885183	0.885183	1.07113	1.07113	0.933289	0.933289	3.50406	3.50406	5.38656	5.38656	1
13076	218671_s_at	93974	ATPIF1	ATPase inhibitory factor 1	NM_016311 /// NM_178190 /// NM_178191	0.607078	0.254231	0.213563	0.342726	0.0304385	10.6804	0.224407	10.5262	0.309777	10.5075	0.23595	10.824	0.226639	0.038875	0.778702	-1.28419	Pre * Diabetic down vs Pre * Non-Diabetic	-2.46728	0.0981118	1.20745	1.20745	Post * Diabetic up vs Pre * Diabetic	1.87195	0.50372	0.919541	-1.0875	Post * Non-Diabetic down vs Pre * Non-Diabetic	-0.700087	0.849211	1.02251	1.02251	Post * Diabetic up vs Post * Non-Diabetic	0.196378	0.286416	0.286416	1.46326	1.46326	1.82605	1.82605	1.01714	1.01714	6.88784	6.88784	1
19394	228800_x_at	54998	AURKAIP1	aurora kinase A interacting protein 1	NM_001127229 /// NM_001127230 /// NM_017900	0.508427	0.820989	0.222613	0.0440425	0.0203006	4.68778	0.367337	4.67094	0.559892	4.02399	0.441194	4.62334	0.591766	0.0997336	0.714168	-1.40023	Pre * Diabetic down vs Pre * Non-Diabetic	-1.86128	0.387611	1.19136	1.19136	Post * Diabetic up vs Pre * Diabetic	0.913643	0.0919389	0.655155	-1.52636	Post * Non-Diabetic down vs Pre * Non-Diabetic	-1.91417	0.234284	1.29867	1.29867	Post * Diabetic up vs Post * Non-Diabetic	1.28639	0.479081	0.479081	0.053964	0.053964	1.74854	1.74854	5.6991	5.6991	8.33324	8.33324	1
13002	218580_x_at	54998	AURKAIP1	aurora kinase A interacting protein 1	NM_001127229 /// NM_001127230 /// NM_017900	0.761872	0.401756	0.333508	0.587624	0.0447113	9.47247	0.324846	9.24908	0.307355	9.30381	0.407965	9.32131	0.318031	0.933454	1.01153	1.01153	Pre * Diabetic up vs Pre * Non-Diabetic	0.086163	0.525741	1.07119	1.07119	Post * Diabetic up vs Pre * Diabetic	0.663375	0.327101	0.870972	-1.14814	Post * Non-Diabetic down vs Pre * Non-Diabetic	-1.04378	0.166053	1.24405	1.24405	Post * Diabetic up vs Post * Non-Diabetic	1.52384	0.098322	0.098322	0.76679	0.76679	1.05919	1.05919	0.31912	0.31912	5.65309	5.65309	1
21264	233333_x_at	10677	AVIL	advillin	NM_006576	0.825716	0.756313	0.602639	0.524671	0.0410313	9.30476	0.231417	9.39044	0.232128	9.50055	0.380431	9.29433	0.207184	0.244027	1.15467	1.15467	Pre * Diabetic up vs Pre * Non-Diabetic	1.25753	0.409049	0.918314	-1.08895	Post * Diabetic down vs Pre * Diabetic	-0.871157	0.314679	1.14044	1.14044	Post * Non-Diabetic up vs Pre * Non-Diabetic	1.07274	0.576766	0.929778	-1.07553	Post * Diabetic down vs Post * Non-Diabetic	-0.581734	0.0517715	0.0517715	0.101741	0.101741	0.293673	0.293673	0.442405	0.442405	5.91786	5.91786	1
22212	235962_at	64343	AZI2	5-azacytidine induced 2	NM_001134432 /// NM_001134433 /// NM_022461	0.0268594	0.290126	0.785252	1.75e-10	0.0328125	5.28391	0.185568	5.16951	0.172688	4.81585	0.235793	5.15255	0.231318	0.0300046	0.794676	-1.25837	Pre * Diabetic down vs Pre * Non-Diabetic	-2.63372	0.00833413	1.38324	1.38324	Post * Diabetic up vs Pre * Diabetic	3.47881	0.923518	1.00796	1.00796	Post * Non-Diabetic up vs Pre * Non-Diabetic	0.0990724	0.364879	1.09056	1.09056	Post * Diabetic up vs Post * Non-Diabetic	0.96061	7.31778	7.31778	1.24762	1.24762	0.0794087	0.0794087	1582.98	1582.98	6.63652	6.63652	1
8713	210534_s_at	27077	B9D1	B9 protein domain 1	NM_001243473 /// NM_001243475 /// NM_015681	0.658437	0.971457	0.349589	0.841815	0.0128104	4.28399	0.268733	4.07244	0.289354	4.13791	0.325087	4.39408	0.206626	0.200074	0.849372	-1.17734	Pre * Diabetic down vs Pre * Non-Diabetic	-1.39656	0.308185	1.12466	1.12466	Post * Diabetic up vs Pre * Diabetic	1.08824	0.138855	0.804744	-1.24263	Post * Non-Diabetic down vs Pre * Non-Diabetic	-1.64373	0.222159	1.18703	1.18703	Post * Diabetic up vs Post * Non-Diabetic	1.32375	0.210696	0.210696	0.0013459	0.0013459	0.986926	0.986926	0.0425025	0.0425025	10.1738	10.1738	1
14538	221711_s_at	29086	BABAM1	BRISC and BRCA1 A complex member 1	NM_001033549 /// NM_014173	0.14745	0.0922023	0.985162	5.36e-12	0.0202325	8.23124	0.242595	8.1452	0.211928	7.81939	0.222829	8.26262	0.217492	0.00934656	0.73567	-1.3593	Pre * Diabetic down vs Pre * Non-Diabetic	-3.40101	0.0181653	1.33038	1.33038	Post * Diabetic up vs Pre * Diabetic	2.95931	0.352505	0.92158	-1.08509	Post * Non-Diabetic down vs Pre * Non-Diabetic	-0.987098	0.537287	1.06201	1.06201	Post * Diabetic up vs Post * Non-Diabetic	0.644503	2.57182	2.57182	3.46728	3.46728	0.000368125	0.000368125	3794.18	3794.18	8.34588	8.34588	1
2542	1861_at	572	BAD	BCL2-associated agonist of cell death	NM_004322 /// NM_032989	0.890202	0.826555	0.251452	0.31614	0.0261001	5.74183	0.421911	5.52752	0.410286	5.20732	0.317633	5.73325	0.333663	0.0692992	0.724874	-1.37955	Pre * Diabetic down vs Pre * Non-Diabetic	-2.09664	0.178573	1.31271	1.31271	Post * Diabetic up vs Pre * Diabetic	1.47452	0.145004	0.728491	-1.3727	Post * Non-Diabetic down vs Pre * Non-Diabetic	-1.61486	0.157401	1.30619	1.30619	Post * Diabetic up vs Post * Non-Diabetic	1.55991	0.0203087	0.0203087	0.0505987	0.0505987	1.52815	1.52815	1.14337	1.14337	7.41838	7.41838	1
8553	210125_s_at	8815	BANF1	barrier to autointegration factor 1	NM_001143985 /// NM_003860	0.357977	0.19392	0.393705	9.54e-13	0.0365624	9.60192	0.194803	9.47618	0.123291	9.29771	0.227431	9.62742	0.250896	0.0236608	0.78681	-1.27096	Pre * Diabetic down vs Pre * Non-Diabetic	-2.78718	0.0509801	1.23475	1.23475	Post * Diabetic up vs Pre * Diabetic	2.29357	0.273361	0.911432	-1.09717	Post * Non-Diabetic down vs Pre * Non-Diabetic	-1.17611	0.49344	1.06592	1.06592	Post * Diabetic up vs Post * Non-Diabetic	0.717569	0.951207	0.951207	1.9394	1.9394	0.812517	0.812517	5846.06	5846.06	6.2832	6.2832	1
7419	208478_s_at	581	BAX	BCL2-associated X protein	NM_004324 /// NM_138761 /// NM_138762 /// NM_138763 /// NM_138764 /// NR_027882	0.353485	0.239531	0.49399	0.36844	0.0330302	4.39717	0.272347	4.00686	0.167813	4.22945	0.296013	4.16422	0.172459	0.791232	1.02732	1.02732	Pre * Diabetic up vs Pre * Non-Diabetic	0.273723	0.0614353	1.19484	1.19484	Post * Diabetic up vs Pre * Diabetic	2.17399	0.932523	0.99102	-1.00906	Post * Non-Diabetic down vs Pre * Non-Diabetic	-0.0873727	0.0811289	1.23861	1.23861	Post * Diabetic up vs Post * Non-Diabetic	1.99511	0.970172	0.970172	1.56414	1.56414	0.513557	0.513557	0.90842	0.90842	6.61463	6.61463	1
10356	213220_at	92482	BBIP1	BBSome interacting protein 1	NM_001195304 /// NM_001195305 /// NM_001195306 /// NM_001195307 /// NM_001243783 /// NR	0.691709	0.988469	0.768084	0.488037	0.0195349	7.24477	0.244215	6.95641	0.246445	6.74754	0.345519	7.11345	0.278788	0.0792147	0.786314	-1.27176	Pre * Diabetic down vs Pre * Non-Diabetic	-2.01052	0.0746176	1.33908	1.33908	Post * Diabetic up vs Pre * Diabetic	2.04905	0.244252	0.825592	-1.21125	Post * Non-Diabetic down vs Pre * Non-Diabetic	-1.25688	0.106141	1.27537	1.27537	Post * Diabetic up vs Post * Non-Diabetic	1.82069	0.169099	0.169099	0.000219562	0.000219562	0.0930799	0.0930799	0.528316	0.528316	8.47862	8.47862	1
13746	219688_at	55212	BBS7	Bardet-Biedl syndrome 7	NM_018190 /// NM_176824	0.44981	0.41393	0.301876	0.505604	0.0310938	3.71463	0.48816	3.44521	0.410819	2.60253	1.45678	3.48051	0.313676	0.064487	0.528442	-1.89235	Pre * Diabetic down vs Pre * Non-Diabetic	-2.14288	0.0667167	1.88076	1.88076	Post * Diabetic up vs Pre * Diabetic	2.12104	0.63523	0.84018	-1.19022	Post * Non-Diabetic down vs Pre * Non-Diabetic	-0.493043	0.627586	1.18293	1.18293	Post * Diabetic up vs Post * Non-Diabetic	0.504386	0.631284	0.631284	0.726623	0.726623	1.21781	1.21781	0.485678	0.485678	6.81604	6.81604	1
2877	200837_at	10134	BCAP31	B-cell receptor-associated protein 31	NM_001139441 /// NM_001139457 /// NM_001256447 /// NM_005745 /// NR_024450	0.826686	0.543788	0.993723	0.799999	0.0357227	7.73171	0.284321	7.61326	0.253672	7.52415	0.210918	7.82457	0.16654	0.0761802	0.814194	-1.22821	Pre * Diabetic down vs Pre * Non-Diabetic	-2.0357	0.277058	1.13487	1.13487	Post * Diabetic up vs Pre * Diabetic	1.16637	0.203302	0.842025	-1.18761	Post * Non-Diabetic down vs Pre * Non-Diabetic	-1.3855	0.436628	1.09736	1.09736	Post * Diabetic up vs Post * Non-Diabetic	0.818767	0.0511856	0.0511856	0.394964	0.394964	6.59e-05	6.59e-05	0.0686031	0.0686031	6.35819	6.35819	1
5207	203576_at	587	BCAT2	branched chain amino-acid transaminase 2, mitochondrial	NM_001164773 /// NM_001190 /// NR_028450 /// NR_028451	0.669789	0.773003	0.906801	0.0221209	0.0281655	6.45901	0.381071	6.37339	0.299719	5.94366	0.284676	6.3219	0.347512	0.0765084	0.790988	-1.26424	Pre * Diabetic down vs Pre * Non-Diabetic	-2.03293	0.283172	1.16698	1.16698	Post * Diabetic up vs Pre * Diabetic	1.15048	0.115198	0.772495	-1.29451	Post * Non-Diabetic down vs Pre * Non-Diabetic	-1.76708	0.205529	1.19491	1.19491	Post * Diabetic up vs Post * Non-Diabetic	1.37795	0.19588	0.19588	0.0878416	0.0878416	0.0146013	0.0146013	8.01377	8.01377	7.1529	7.1529	1
18463	227322_s_at	56647	BCCIP	BRCA2 and CDKN1A interacting protein	NM_016567 /// NM_078468 /// NM_078469	0.761662	0.570619	0.567454	0.265386	0.0499618	8.05322	0.331077	7.94378	0.203683	7.55716	0.588273	7.94092	0.208375	0.0986666	0.768978	-1.30043	Pre * Diabetic down vs Pre * Non-Diabetic	-1.86829	0.160319	1.2627	1.2627	Post * Diabetic up vs Pre * Diabetic	1.54755	0.423694	0.864546	-1.15668	Post * Non-Diabetic down vs Pre * Non-Diabetic	-0.843039	0.483389	1.12312	1.12312	Post * Diabetic up vs Post * Non-Diabetic	0.734891	0.0985026	0.0985026	0.343842	0.343842	0.355586	0.355586	1.43401	1.43401	5.31991	5.31991	1
5294	203685_at	596	BCL2	B-cell CLL/lymphoma 2	NM_000633 /// NM_000657	0.144143	0.751592	0.0454677	0.525201	0.0441587	7.70506	0.564426	7.78622	0.355354	8.18023	0.525525	7.81067	0.240423	0.185785	1.23893	1.23893	Pre * Diabetic up vs Pre * Non-Diabetic	1.44749	0.0233445	0.673265	-1.4853	Post * Diabetic down vs Pre * Diabetic	-2.79591	0.74305	0.943599	-1.05977	Post * Non-Diabetic down vs Pre * Non-Diabetic	-0.339395	0.475664	0.883985	-1.13124	Post * Diabetic down vs Post * Non-Diabetic	-0.748363	2.62062	2.62062	0.105878	0.105878	5.60209	5.60209	0.441245	0.441245	5.69104	5.69104	1
19368	228758_at	604	BCL6	B-cell CLL/lymphoma 6	NM_001130845 /// NM_001134738 /// NM_001706 /// NM_138931	0.181869	0.559899	0.0995607	0.332259	0.0431961	9.64809	0.754054	9.90496	0.540561	9.37501	1.03936	8.57442	0.571374	0.088297	1.65844	1.65844	Pre * Diabetic up vs Pre * Non-Diabetic	1.94036	0.96498	1.01276	1.01276	Post * Diabetic up vs Pre * Diabetic	0.045298	0.0484401	2.10683	2.10683	Post * Non-Diabetic up vs Pre * Non-Diabetic	2.32631	0.461419	0.797215	-1.25437	Post * Diabetic down vs Post * Non-Diabetic	-0.77359	2.13759	2.13759	0.363677	0.363677	3.46859	3.46859	1.06503	1.06503	5.75862	5.75862	1
20910	232449_at	83875	BCO2	beta-carotene oxygenase 2	NM_001037290 /// NM_001256397 /// NM_001256398 /// NM_001256400 /// NM_031938	0.693035	0.630123	0.167367	0.699754	0.0298609	7.42578	0.275772	7.11577	0.496857	6.87791	0.655469	7.16156	0.603117	0.518134	0.866994	-1.15341	Pre * Diabetic down vs Pre * Non-Diabetic	-0.675947	0.131321	1.38128	1.38128	Post * Diabetic up vs Pre * Diabetic	1.68074	0.508408	0.849047	-1.17779	Post * Non-Diabetic down vs Pre * Non-Diabetic	-0.692188	0.17887	1.41048	1.41048	Post * Diabetic up vs Post * Non-Diabetic	1.47339	0.167554	0.167554	0.246733	0.246733	2.30588	2.30588	0.159853	0.159853	6.95276	6.95276	1
13615	219444_at	63035	BCORL1	BCL6 corepressor-like 1	NM_001184772 /// NM_021946	0.712574	0.433863	0.879712	0.47861	0.00796888	5.80423	0.539705	5.95282	0.233706	6.43762	0.478217	5.80489	0.280559	0.037532	1.52524	1.52524	Pre * Diabetic up vs Pre * Non-Diabetic	2.48983	0.0636154	0.701748	-1.42501	Post * Diabetic down vs Pre * Diabetic	-2.15161	0.277034	1.25946	1.25946	Post * Non-Diabetic up vs Pre * Non-Diabetic	1.16643	0.414624	0.849837	-1.1767	Post * Diabetic down vs Post * Non-Diabetic	-0.860371	0.145747	0.145747	0.664791	0.664791	0.0244119	0.0244119	0.552359	0.552359	12.3157	12.3157	1
9178	211715_s_at	622	BDH1	3-hydroxybutyrate dehydrogenase, type 1	NM_004051 /// NM_203314 /// NM_203315	0.901788	0.0159663	0.229994	0.00488007	0.000144742	6.38817	0.762288	6.37953	0.340896	4.96881	0.577679	6.47106	0.526182	0.000208709	0.362949	-2.7552	Pre * Diabetic down vs Pre * Non-Diabetic	-6.40191	0.00810336	1.7855	1.7855	Post * Diabetic up vs Pre * Diabetic	3.49795	0.0122091	0.538246	-1.85788	Post * Non-Diabetic down vs Pre * Non-Diabetic	-3.22164	0.326775	1.204	1.204	Post * Diabetic up vs Post * Non-Diabetic	1.04452	0.0162241	0.0162241	8.38177	8.38177	1.68849	1.68849	14.8197	14.8197	45.5908	45.5908	1
7745	208945_s_at	8678	BECN1	beclin 1, autophagy related	NM_003766	0.497369	0.186554	0.459278	0.227974	0.0463515	8.18529	0.190493	8.21193	0.0863473	7.47222	0.87005	8.11132	0.189385	0.02907	0.642663	-1.55603	Pre * Diabetic down vs Pre * Non-Diabetic	-2.65411	0.0873356	1.42234	1.42234	Post * Diabetic up vs Pre * Diabetic	1.94745	0.588354	0.8905	-1.12296	Post * Non-Diabetic down vs Pre * Non-Diabetic	-0.563782	0.89241	1.02648	1.02648	Post * Diabetic up vs Post * Non-Diabetic	0.139622	0.505323	0.505323	2.0111	2.0111	0.604389	0.604389	1.70465	1.70465	5.54386	5.54386	1
19296	228636_at	27319	BHLHE22	basic helix-loop-helix family, member e22	NM_152414	0.982171	0.791292	0.360853	0.956953	0.0191198	4.11832	0.70558	3.79431	0.443704	3.60593	0.549329	4.24128	0.366701	0.102038	0.665974	-1.50156	Pre * Diabetic down vs Pre * Non-Diabetic	-1.84641	0.164878	1.41481	1.41481	Post * Diabetic up vs Pre * Diabetic	1.52864	0.215537	0.699815	-1.42895	Post * Non-Diabetic down vs Pre * Non-Diabetic	-1.3449	0.262859	1.34639	1.34639	Post * Diabetic up vs Post * Non-Diabetic	1.20439	0.000531535	0.000531535	0.0738845	0.0738845	0.939256	0.939256	0.00310165	0.00310165	8.56048	8.56048	1
20668	231964_at	636	BICD1	bicaudal D homolog 1 (Drosophila)	NM_001003398 /// NM_001714	0.504226	0.863138	0.388393	0.253616	0.0329593	4.68676	0.529709	4.31571	0.665393	4.0671	0.848297	4.68101	0.909496	0.201128	0.650927	-1.53627	Pre * Diabetic down vs Pre * Non-Diabetic	-1.39293	0.570436	1.19006	1.19006	Post * Diabetic up vs Pre * Diabetic	0.591628	0.140711	0.558948	-1.78907	Post * Non-Diabetic down vs Pre * Non-Diabetic	-1.63489	0.369326	1.3859	1.3859	Post * Diabetic up vs Post * Non-Diabetic	0.951255	0.488925	0.488925	0.0312848	0.0312848	0.831859	0.831859	1.51305	1.51305	6.62173	6.62173	1
16602	225049_at	282991	BLOC1S2	biogenesis of lysosomal organelles complex-1, subunit 2	NM_001001342 /// NM_173809 /// NR_046296 /// NR_046314 /// NR_046315	0.402498	0.830789	0.788799	0.0436724	0.0167999	8.73059	0.228832	8.54513	0.178557	8.3214	0.489891	8.70392	0.207222	0.0484792	0.780866	-1.28063	Pre * Diabetic down vs Pre * Non-Diabetic	-2.32579	0.333408	1.14223	1.14223	Post * Diabetic up vs Pre * Diabetic	1.0294	0.044049	0.722287	-1.38449	Post * Non-Diabetic down vs Pre * Non-Diabetic	-2.38718	0.112822	1.23487	1.23487	Post * Diabetic up vs Post * Non-Diabetic	1.78074	0.781396	0.781396	0.0481151	0.0481151	0.0767317	0.0767317	5.72494	5.72494	9.06332	9.06332	1
5355	203771_s_at	644	BLVRA	biliverdin reductase A	NM_000712 /// NM_001253823	0.697686	0.356004	0.383638	0.441058	0.0434641	6.5641	0.306302	6.34218	0.192823	5.60281	1.45324	6.50612	0.220937	0.0523072	0.524972	-1.90486	Pre * Diabetic down vs Pre * Non-Diabetic	-2.2771	0.130454	1.67596	1.67596	Post * Diabetic up vs Pre * Diabetic	1.68513	0.431458	0.748913	-1.33527	Post * Non-Diabetic down vs Pre * Non-Diabetic	-0.828408	0.626123	1.17481	1.17481	Post * Diabetic up vs Post * Non-Diabetic	0.506565	0.162201	0.162201	0.936491	0.936491	0.849535	0.849535	0.65702	0.65702	5.73962	5.73962	1
9187	211729_x_at	644	BLVRA	biliverdin reductase A	NM_000712 /// NM_001253823	0.970178	0.57952	0.0407569	1.29e-13	0.00919532	8.16127	0.149286	7.94824	0.166276	8.05013	0.18438	8.0872	0.124756	0.455209	0.955804	-1.04624	Pre * Diabetic down vs Pre * Non-Diabetic	-0.784749	0.0502934	1.08008	1.08008	Post * Diabetic up vs Pre * Diabetic	2.30226	0.0343087	0.927451	-1.07822	Post * Non-Diabetic down vs Pre * Non-Diabetic	-2.54748	0.108978	1.1131	1.1131	Post * Diabetic up vs Post * Non-Diabetic	1.80344	0.00148764	0.00148764	0.327942	0.327942	5.93881	5.93881	9651.78	9651.78	11.6421	11.6421	1
4101	202201_at	645	BLVRB	biliverdin reductase B (flavin reductase (NADPH))	NM_000713	0.8921	0.396253	0.93379	0.806422	0.00632877	9.19197	0.291075	9.09744	0.2288	8.90654	0.249125	9.28051	0.224744	0.043363	0.772735	-1.2941	Pre * Diabetic down vs Pre * Non-Diabetic	-2.39724	0.0979032	1.19673	1.19673	Post * Diabetic up vs Pre * Diabetic	1.87334	0.235775	0.858848	-1.16435	Post * Non-Diabetic down vs Pre * Non-Diabetic	-1.28191	0.550051	1.07674	1.07674	Post * Diabetic up vs Post * Non-Diabetic	0.623923	0.0196074	0.0196074	0.785583	0.785583	0.00734909	0.00734909	0.0641623	0.0641623	13.4534	13.4534	1
4826	203082_at	9790	BMS1	BMS1 homolog, ribosome assembly protein (yeast)	NM_014753	0.238989	0.201077	0.532592	0.0523229	0.0473892	6.74173	0.271927	6.53511	0.202045	6.5213	0.295341	6.60103	0.247593	0.787971	0.97446	-1.02621	Pre * Diabetic down vs Pre * Non-Diabetic	-0.278122	0.876563	1.01676	1.01676	Post * Diabetic up vs Pre * Diabetic	0.160373	0.0595581	0.775216	-1.28996	Post * Non-Diabetic down vs Pre * Non-Diabetic	-2.1939	0.0468486	1.27808	1.27808	Post * Diabetic up vs Post * Non-Diabetic	2.34771	1.61883	1.61883	1.87312	1.87312	0.425295	0.425295	5.18433	5.18433	5.47728	5.47728	1
7229	207829_s_at	662	BNIP1	BCL2/adenovirus E1B 19kDa interacting protein 1	NM_001205 /// NM_013978 /// NM_013979 /// NM_013980	0.481662	0.329898	0.644218	0.427762	0.0468622	6.19803	0.276765	5.98651	0.228897	5.34766	0.95155	6.06771	0.194794	0.038178	0.607289	-1.64666	Pre * Diabetic down vs Pre * Non-Diabetic	-2.47889	0.0799408	1.63221	1.63221	Post * Diabetic up vs Pre * Diabetic	2.00463	0.490801	0.830129	-1.20463	Post * Non-Diabetic down vs Pre * Non-Diabetic	-0.722096	0.451577	1.19406	1.19406	Post * Diabetic up vs Post * Non-Diabetic	0.791322	0.544482	0.544482	1.04889	1.04889	0.2302	0.2302	0.69781	0.69781	5.51086	5.51086	1
8415	209836_x_at	552900 /// 654483	BOLA2 /// BOLA2B	bolA homolog 2 (E. coli) /// bolA homolog 2B (E. coli)	NM_001031827 /// NM_001031833 /// NM_001039182	0.74276	0.683897	0.104473	0.592181	0.00190418	7.4369	0.415132	7.12476	0.201656	7.15223	0.356099	7.4144	0.195217	0.182591	0.852098	-1.17357	Pre * Diabetic down vs Pre * Non-Diabetic	-1.45934	0.0388917	1.26899	1.26899	Post * Diabetic up vs Pre * Diabetic	2.467	0.192318	0.842953	-1.18631	Post * Non-Diabetic down vs Pre * Non-Diabetic	-1.42379	0.0728322	1.28276	1.28276	Post * Diabetic up vs Post * Non-Diabetic	2.06465	0.11546	0.11546	0.175771	0.175771	3.35265	3.35265	0.311247	0.311247	20.5935	20.5935	1
8668	210396_s_at	440354 /// 552900 /// 595101	BOLA2 /// LOC440354 /// LOC595101	bolA homolog 2 (E. coli) /// smg-1 homolog, phosphatidylinositol 3-kinase-related kinas	NM_001031827 /// NM_001031833 /// NR_002453 /// NR_002473	0.6763	0.809949	0.368903	0.587258	0.0277828	7.96339	0.264891	7.77707	0.658914	7.6991	0.0342558	8.0547	0.601214	0.289814	0.791673	-1.26315	Pre * Diabetic down vs Pre * Non-Diabetic	-1.13354	0.149366	1.29448	1.29448	Post * Diabetic up vs Pre * Diabetic	1.59506	0.612369	0.896932	-1.11491	Post * Non-Diabetic down vs Pre * Non-Diabetic	-0.527182	0.565393	1.14257	1.14257	Post * Diabetic up vs Post * Non-Diabetic	0.599554	0.187677	0.187677	0.06098	0.06098	0.906571	0.906571	0.319757	0.319757	7.2002	7.2002	1
18443	227291_s_at	388962	BOLA3	bolA homolog 3 (E. coli)	NM_001035505 /// NM_212552	0.231227	0.0937811	0.566916	0.696041	0.0202657	9.85763	0.292027	9.70453	0.308544	9.28666	0.436041	9.91379	0.151568	0.00833107	0.636916	-1.57007	Pre * Diabetic down vs Pre * Non-Diabetic	-3.47906	0.0234934	1.53401	1.53401	Post * Diabetic up vs Pre * Diabetic	2.79179	0.61812	0.918007	-1.08932	Post * Non-Diabetic down vs Pre * Non-Diabetic	-0.518532	0.678778	1.0643	1.0643	Post * Diabetic up vs Post * Non-Diabetic	0.429664	1.67871	1.67871	3.42885	3.42885	0.356596	0.356596	0.164083	0.164083	8.33972	8.33972	1
5146	203502_at	669	BPGM	2,3-bisphosphoglycerate mutase	NM_001724 /// NM_199186	0.382205	0.0428393	0.391677	0.633058	0.0115031	7.50523	0.346884	7.60148	0.408619	6.9576	0.341454	7.8827	0.404674	0.00456203	0.534332	-1.8715	Pre * Diabetic down vs Pre * Non-Diabetic	-3.89729	0.0312498	1.54149	1.54149	Post * Diabetic up vs Pre * Diabetic	2.60753	0.486967	0.868201	-1.15181	Post * Non-Diabetic down vs Pre * Non-Diabetic	-0.728699	0.777806	0.948709	-1.05406	Post * Diabetic down vs Post * Non-Diabetic	-0.291877	0.854929	0.854929	5.37817	5.37817	0.81985	0.81985	0.246272	0.246272	10.6368	10.6368	1
6550	205750_at	670	BPHL	biphenyl hydrolase-like (serine hydrolase)	NM_004332 /// NR_026648 /// NR_026649 /// NR_026650	0.264811	0.327693	0.831438	0.960337	0.0242056	6.72424	0.492002	6.73695	0.209416	6.31243	0.532422	6.73111	0.165812	0.0936485	0.744529	-1.34313	Pre * Diabetic down vs Pre * Non-Diabetic	-1.90221	0.0408987	1.33712	1.33712	Post * Diabetic up vs Pre * Diabetic	2.43474	0.920072	1.01593	1.01593	Post * Non-Diabetic up vs Pre * Non-Diabetic	0.103555	0.906104	0.979907	-1.0205	Post * Diabetic down vs Post * Non-Diabetic	-0.121744	1.43776	1.43776	1.05899	1.05899	0.0483669	0.0483669	0.00263267	0.00263267	7.68638	7.68638	1
20633	231913_s_at	79184	BRCC3	BRCA1/BRCA2-containing complex, subunit 3	NM_001018055 /// NM_001242640 /// NM_024332	0.186715	0.107702	0.572962	0.965574	0.0396779	6.24767	0.13787	6.29691	0.183061	5.91857	0.266317	6.28341	0.170891	0.0180695	0.782105	-1.2786	Pre * Diabetic down vs Pre * Non-Diabetic	-2.96277	0.0282079	1.25932	1.25932	Post * Diabetic up vs Pre * Diabetic	2.67352	0.96246	1.00489	1.00489	Post * Non-Diabetic up vs Pre * Non-Diabetic	0.0485611	0.834697	0.980129	-1.02027	Post * Diabetic down vs Post * Non-Diabetic	-0.215597	2.08534	2.08534	3.12175	3.12175	0.345359	0.345359	0.00198288	0.00198288	6.02294	6.02294	1
19894	229798_s_at	25798	BRI3	Brain protein I3	NM_001159491 /// NM_015379	0.288492	0.818094	0.234338	0.121616	0.0143261	5.78313	0.110271	5.91847	0.281247	5.94797	0.119154	5.82764	0.295151	0.343588	1.0874	1.0874	Pre * Diabetic up vs Pre * Non-Diabetic	1.00662	0.805162	0.98183	-1.01851	Post * Diabetic down vs Pre * Diabetic	-0.254993	0.0704027	1.20613	1.20613	Post * Non-Diabetic up vs Pre * Non-Diabetic	2.08648	0.218084	0.885177	-1.12972	Post * Diabetic down vs Post * Non-Diabetic	-1.3367	1.2925	1.2925	0.0557599	0.0557599	1.65438	1.65438	2.99788	2.99788	9.70627	9.70627	1
15652	223376_s_at	25798	BRI3	brain protein I3	NM_001159491 /// NM_015379	0.754506	0.495289	0.946485	0.290494	0.0222915	9.06181	0.203339	9.01102	0.21092	8.68744	0.429099	9.01826	0.0755856	0.0652584	0.805008	-1.24222	Pre * Diabetic down vs Pre * Non-Diabetic	-2.13524	0.11237	1.20015	1.20015	Post * Diabetic up vs Pre * Diabetic	1.78338	0.355355	0.888108	-1.12599	Post * Non-Diabetic down vs Pre * Non-Diabetic	-0.980934	0.480246	1.08785	1.08785	Post * Diabetic up vs Post * Non-Diabetic	0.740355	0.104745	0.104745	0.500852	0.500852	0.00479652	0.00479652	1.28101	1.28101	7.98553	7.98553	1
13452	219177_at	55299	BRIX1	BRX1, biogenesis of ribosomes, homolog (S. cerevisiae)	NM_018321	0.393866	0.225278	0.372902	0.381885	0.0139778	6.31944	0.18325	6.25712	0.140419	5.94226	0.324553	6.27403	0.122115	0.0187967	0.791061	-1.26413	Pre * Diabetic down vs Pre * Non-Diabetic	-2.93696	0.0352563	1.23686	1.23686	Post * Diabetic up vs Pre * Diabetic	2.52999	0.488478	0.931863	-1.07312	Post * Non-Diabetic down vs Pre * Non-Diabetic	-0.726093	0.601174	1.04997	1.04997	Post * Diabetic up vs Post * Non-Diabetic	0.544145	0.811934	0.811934	1.67034	1.67034	0.890745	0.890745	0.85614	0.85614	9.80802	9.80802	1
24182	241908_at	148362	BROX	BRO1 domain and CAAX motif containing	NM_144695	0.559638	0.7366	0.232557	0.74572	0.0483912	4.56642	0.267061	4.34986	0.422807	4.40844	0.258344	4.66614	0.255349	0.170062	0.818703	-1.22144	Pre * Diabetic down vs Pre * Non-Diabetic	-1.5077	0.561768	1.08283	1.08283	Post * Diabetic up vs Pre * Diabetic	0.605277	0.171607	0.790469	-1.26507	Post * Non-Diabetic down vs Pre * Non-Diabetic	-1.50156	0.461684	1.1215	1.1215	Post * Diabetic up vs Post * Non-Diabetic	0.773115	0.370455	0.370455	0.119633	0.119633	1.66825	1.66825	0.112706	0.112706	5.41472	5.41472	1
18699	227669_at	25874	BRP44	brain protein 44	NM_001143674 /// NM_015415 /// NR_026550	0.813701	0.155078	0.0994185	0.622827	0.0139341	8.22368	0.280001	8.07656	0.144879	7.81444	0.497362	8.31649	0.279158	0.0125504	0.686597	-1.45646	Pre * Diabetic down vs Pre * Non-Diabetic	-3.20328	0.0888912	1.27671	1.27671	Post * Diabetic up vs Pre * Diabetic	1.93602	0.230234	0.8291	-1.20613	Post * Non-Diabetic down vs Pre * Non-Diabetic	-1.29868	0.684	1.05727	1.05727	Post * Diabetic up vs Post * Non-Diabetic	0.422195	0.0593215	0.0593215	2.3653	2.3653	3.47205	3.47205	0.261616	0.261616	9.82098	9.82098	1
12530	218024_at	51660	BRP44L	brain protein 44-like	NM_016098	0.246791	0.0688386	0.914273	0.318299	0.0311254	10.873	0.254459	10.8953	0.254931	10.1179	0.611004	10.8269	0.0806902	0.00864929	0.61833	-1.61726	Pre * Diabetic down vs Pre * Non-Diabetic	-3.45357	0.0320847	1.54476	1.54476	Post * Diabetic up vs Pre * Diabetic	2.59057	0.667715	0.923726	-1.08257	Post * Non-Diabetic down vs Pre * Non-Diabetic	-0.445576	0.834681	1.03404	1.03404	Post * Diabetic up vs Post * Non-Diabetic	0.215618	1.56131	1.56131	4.15481	4.15481	0.0123435	0.0123435	1.13254	1.13254	6.81263	6.81263	1
16956	225446_at	54014	BRWD1	bromodomain and WD repeat domain containing 1	NM_001007246 /// NM_018963 /// NM_033656	0.639805	0.163665	0.0871937	0.313759	0.0379886	6.30449	0.500081	6.31821	0.129098	5.72435	0.876191	6.31611	0.219224	0.0308546	0.643487	-1.55403	Pre * Diabetic down vs Pre * Non-Diabetic	-2.61573	0.122368	1.32322	1.32322	Post * Diabetic up vs Pre * Diabetic	1.72738	0.542368	0.883025	-1.13247	Post * Non-Diabetic down vs Pre * Non-Diabetic	-0.636276	0.851197	0.964271	-1.03705	Post * Diabetic down vs Post * Non-Diabetic	-0.193755	0.236475	0.236475	2.25995	2.25995	3.79666	3.79666	1.15545	1.15545	6.16069	6.16069	1
20603	231860_at	54014	BRWD1	bromodomain and WD repeat domain containing 1	NM_001007246 /// NM_018963 /// NM_033656	0.692954	0.415992	0.561963	0.161098	0.00970485	4.41365	0.374722	3.99655	0.565354	3.79855	0.663464	3.97978	0.512967	0.766164	0.929543	-1.0758	Pre * Diabetic down vs Pre * Non-Diabetic	-0.307707	0.344352	1.20857	1.20857	Post * Diabetic up vs Pre * Diabetic	1.00494	0.17896	0.702311	-1.42387	Post * Non-Diabetic down vs Pre * Non-Diabetic	-1.47304	0.104505	1.59961	1.59961	Post * Diabetic up vs Post * Non-Diabetic	1.83082	0.167648	0.167648	0.720002	0.720002	0.365988	0.365988	2.38481	2.38481	11.3946	11.3946	1
15491	223174_at	84280	BTBD10	BTB (POZ) domain containing 10	NM_032320	0.687421	0.637007	0.180448	0.244611	0.0209036	6.93419	0.257933	6.70122	0.113284	6.43643	0.518968	6.78637	0.216848	0.0526876	0.775113	-1.29013	Pre * Diabetic down vs Pre * Non-Diabetic	-2.27246	0.0806051	1.29202	1.29202	Post * Diabetic up vs Pre * Diabetic	1.99929	0.285603	0.850849	-1.1753	Post * Non-Diabetic down vs Pre * Non-Diabetic	-1.14424	0.231231	1.17701	1.17701	Post * Diabetic up vs Post * Non-Diabetic	1.29564	0.174153	0.174153	0.236813	0.236813	2.15326	2.15326	1.57712	1.57712	8.22353	8.22353	1
6522	205690_s_at	8896	BUD31	BUD31 homolog (S. cerevisiae)	NM_003910	0.844418	0.96889	0.104543	0.161571	0.0097474	7.13176	0.282029	6.86486	0.322935	6.71659	0.349856	6.9628	0.32386	0.153259	0.831631	-1.20246	Pre * Diabetic down vs Pre * Non-Diabetic	-1.57782	0.175244	1.18097	1.18097	Post * Diabetic up vs Pre * Diabetic	1.48732	0.156677	0.809602	-1.23518	Post * Non-Diabetic down vs Pre * Non-Diabetic	-1.56301	0.175883	1.21311	1.21311	Post * Diabetic up vs Post * Non-Diabetic	1.48485	0.0410936	0.0410936	0.00159901	0.00159901	3.35104	3.35104	2.37872	2.37872	11.3747	11.3747	1
20103	230259_at	282969	C10orf125	chromosome 10 open reading frame 125	NM_001098483 /// NM_198472	0.912057	0.845145	0.121787	0.200433	0.0156866	4.39548	0.515084	4.32849	0.349181	3.90397	0.485812	4.22245	0.44566	0.415293	0.854767	-1.16991	Pre * Diabetic down vs Pre * Non-Diabetic	-0.859082	0.266279	1.19152	1.19152	Post * Diabetic up vs Pre * Diabetic	1.19508	0.290794	0.810081	-1.23445	Post * Non-Diabetic down vs Pre * Non-Diabetic	-1.13106	0.280423	1.25725	1.25725	Post * Diabetic up vs Post * Non-Diabetic	1.15759	0.0129929	0.0129929	0.0401813	0.0401813	2.99467	2.99467	1.94692	1.94692	9.3368	9.3368	1
16856	225334_at	119032	C10orf32	chromosome 10 open reading frame 32	NM_001136200 /// NM_144591	0.350679	0.151274	0.452658	0.950641	0.049501	8.95077	0.132691	8.83027	0.201283	8.48185	0.514143	8.97438	0.233115	0.0211814	0.699917	-1.42874	Pre * Diabetic down vs Pre * Non-Diabetic	-2.85908	0.0592955	1.3907	1.3907	Post * Diabetic up vs Pre * Diabetic	2.19673	0.641923	0.925813	-1.08013	Post * Non-Diabetic down vs Pre * Non-Diabetic	-0.483166	0.728327	1.05137	1.05137	Post * Diabetic up vs Post * Non-Diabetic	0.359777	0.982211	0.982211	2.41442	2.41442	0.623092	0.623092	0.00407928	0.00407928	5.34733	5.34733	1
2284	1568733_at	79591	C10orf76	chromosome 10 open reading frame 76	NM_024541	0.565423	0.574265	0.945216	0.744017	0.0279564	4.45254	0.201507	4.24665	0.17168	3.95864	0.606642	4.39726	0.142986	0.0594281	0.742127	-1.34748	Pre * Diabetic down vs Pre * Non-Diabetic	-2.1953	0.0750406	1.36757	1.36757	Post * Diabetic up vs Pre * Diabetic	2.04541	0.407471	0.861754	-1.16042	Post * Non-Diabetic down vs Pre * Non-Diabetic	-0.87423	0.314893	1.17773	1.17773	Post * Diabetic up vs Post * Non-Diabetic	1.07223	0.359409	0.359409	0.337267	0.337267	0.0050272	0.0050272	0.114286	0.114286	7.17864	7.17864	1
15224	222785_x_at	64776	C11orf1	chromosome 11 open reading frame 1	NM_022761	0.862819	0.958076	0.375616	0.482162	0.0182487	6.25928	0.230786	5.87179	0.253363	5.72901	0.626396	6.11682	0.209538	0.090435	0.755951	-1.32284	Pre * Diabetic down vs Pre * Non-Diabetic	-1.92486	0.105351	1.34886	1.34886	Post * Diabetic up vs Pre * Diabetic	1.82556	0.212254	0.781187	-1.2801	Post * Non-Diabetic down vs Pre * Non-Diabetic	-1.3556	0.141277	1.30529	1.30529	Post * Diabetic up vs Post * Non-Diabetic	1.63222	0.0318383	0.0318383	0.00290527	0.00290527	0.880151	0.880151	0.5432	0.5432	8.73979	8.73979	1
1200	1557799_at	280636	C11orf31	chromosome 11 open reading frame 31	NM_170746	0.19606	0.358283	0.691646	1.05e-11	0.0382341	5.75491	0.104329	5.64727	0.145993	5.49403	0.22186	5.72526	0.192443	0.0416564	0.848419	-1.17866	Pre * Diabetic down vs Pre * Non-Diabetic	-2.42297	0.0335028	1.19821	1.19821	Post * Diabetic up vs Pre * Diabetic	2.56276	0.436398	0.951573	-1.05089	Post * Non-Diabetic down vs Pre * Non-Diabetic	-0.819195	0.374247	1.06832	1.06832	Post * Diabetic up vs Post * Non-Diabetic	0.940999	1.98961	1.98961	0.927258	0.927258	0.169173	0.169173	3205.57	3205.57	6.1402	6.1402	1
20398	231045_x_at	280636	C11orf31	chromosome 11 open reading frame 31	NM_170746	0.687675	0.624472	0.37519	0.914409	0.0468408	9.22971	0.275685	9.04953	0.216473	8.97962	0.347661	9.22531	0.177896	0.119884	0.82952	-1.20552	Pre * Diabetic down vs Pre * Non-Diabetic	-1.74088	0.139721	1.19876	1.19876	Post * Diabetic up vs Pre * Diabetic	1.63959	0.4898	0.910622	-1.09815	Post * Non-Diabetic down vs Pre * Non-Diabetic	-0.723816	0.485721	1.092	1.092	Post * Diabetic up vs Post * Non-Diabetic	0.730851	0.173852	0.173852	0.255069	0.255069	0.881807	0.881807	0.0123042	0.0123042	5.51223	5.51223	1
16259	224677_x_at	280636	C11orf31	chromosome 11 open reading frame 31	NM_170746	0.815433	0.680126	0.683623	0.400543	0.0147069	9.35154	0.26518	9.13162	0.132142	8.86056	0.566643	9.27131	0.208442	0.0644882	0.754333	-1.32567	Pre * Diabetic down vs Pre * Non-Diabetic	-2.14286	0.0946527	1.30094	1.30094	Post * Diabetic up vs Pre * Diabetic	1.89529	0.246883	0.818434	-1.22185	Post * Non-Diabetic down vs Pre * Non-Diabetic	-1.24926	0.254146	1.19905	1.19905	Post * Diabetic up vs Post * Non-Diabetic	1.22857	0.0581993	0.0581993	0.180276	0.180276	0.178704	0.178704	0.788219	0.788219	9.59854	9.59854	1
232	1553417_at	283171	C11orf44	chromosome 11 open reading frame 44	NM_173580 /// XR_110537 /// XR_111233	0.915881	0.935675	0.745771	0.485918	0.039665	3.28245	0.243912	3.48349	0.365793	3.66379	0.256263	3.32005	0.393848	0.174095	1.24629	1.24629	Pre * Diabetic up vs Pre * Non-Diabetic	1.49179	0.253719	0.824223	-1.21326	Post * Diabetic down vs Pre * Diabetic	-1.22977	0.247902	1.25259	1.25259	Post * Non-Diabetic up vs Pre * Non-Diabetic	1.24633	0.265833	0.820076	-1.2194	Post * Diabetic down vs Post * Non-Diabetic	-1.19629	0.0118827	0.0118827	0.00684939	0.00684939	0.112658	0.112658	0.533645	0.533645	6.02397	6.02397	1
17267	225811_at	10944	C11orf58	chromosome 11 open reading frame 58	NM_001142705 /// NM_014267	0.41148	0.407588	0.0896168	0.227317	0.0493013	9.65637	0.311182	9.53786	0.156074	9.24942	0.368068	9.51125	0.107538	0.054064	0.821403	-1.21743	Pre * Diabetic down vs Pre * Non-Diabetic	-2.25594	0.0704558	1.23496	1.23496	Post * Diabetic up vs Pre * Diabetic	2.08599	0.615737	0.944015	-1.0593	Post * Non-Diabetic down vs Pre * Non-Diabetic	-0.522112	0.482933	1.07456	1.07456	Post * Diabetic up vs Post * Non-Diabetic	0.735682	0.750718	0.750718	0.747308	0.747308	3.7278	3.7278	1.70995	1.70995	5.35931	5.35931	1
14006	220268_at	28971	C11orf67	chromosome 11 open reading frame 67	NM_024684	0.954999	0.478104	0.567269	0.706631	0.00966861	7.44508	0.237493	7.21164	0.343429	6.92597	0.447878	7.58464	0.446982	0.0299617	0.647192	-1.54514	Pre * Diabetic down vs Pre * Non-Diabetic	-2.63464	0.111318	1.37375	1.37375	Post * Diabetic up vs Pre * Diabetic	1.78954	0.135806	0.714147	-1.40027	Post * Non-Diabetic down vs Pre * Non-Diabetic	-1.65848	0.271668	1.24495	1.24495	Post * Diabetic up vs Post * Non-Diabetic	1.18061	0.00338988	0.00338988	0.543049	0.543049	0.355932	0.355932	0.152191	0.152191	11.4117	11.4117	1
14480	221600_s_at	28971	C11orf67	chromosome 11 open reading frame 67	NM_024684	0.990292	0.920096	0.288199	0.877865	0.00770679	9.38367	0.419434	8.99687	0.365868	8.8965	0.283265	9.38478	0.466079	0.0956617	0.735327	-1.35994	Pre * Diabetic down vs Pre * Non-Diabetic	-1.8884	0.0967846	1.37789	1.37789	Post * Diabetic up vs Pre * Diabetic	1.88081	0.139322	0.722831	-1.38345	Post * Non-Diabetic down vs Pre * Non-Diabetic	-1.6415	0.101862	1.40171	1.40171	Post * Diabetic up vs Post * Non-Diabetic	1.84753	0.000157587	0.000157587	0.0105832	0.0105832	1.29419	1.29419	0.0251745	0.0251745	12.4767	12.4767	1
13892	219979_s_at	51501	C11orf73	chromosome 11 open reading frame 73	NM_016401 /// NR_024596 /// NR_024597 /// NR_024598	0.328825	0.0536899	0.44672	0.950308	0.0409057	8.52191	0.0843688	8.45907	0.287693	7.836	0.760413	8.64012	0.188321	0.00872849	0.562012	-1.77932	Pre * Diabetic down vs Pre * Non-Diabetic	-3.44737	0.0496708	1.59851	1.59851	Post * Diabetic up vs Pre * Diabetic	2.31024	0.610695	0.892739	-1.12015	Post * Non-Diabetic down vs Pre * Non-Diabetic	-0.529709	0.973832	1.00632	1.00632	Post * Diabetic up vs Post * Non-Diabetic	0.0338429	1.08123	1.08123	4.77899	4.77899	0.640272	0.640272	0.00413464	0.00413464	5.92743	5.92743	1
20132	230326_s_at	51501	C11orf73	chromosome 11 open reading frame 73	NM_016401 /// NR_024596 /// NR_024597 /// NR_024598	0.566334	0.147078	0.738215	0.932995	0.0318442	9.23932	0.300579	9.12709	0.191632	8.83919	0.348956	9.32169	0.187947	0.01504	0.712306	-1.40389	Pre * Diabetic down vs Pre * Non-Diabetic	-3.08337	0.0765079	1.31219	1.31219	Post * Diabetic up vs Pre * Diabetic	2.03294	0.359439	0.871912	-1.1469	Post * Non-Diabetic down vs Pre * Non-Diabetic	-0.97217	0.586126	1.07199	1.07199	Post * Diabetic up vs Post * Non-Diabetic	0.567217	0.35769	0.35769	2.47047	2.47047	0.119765	0.119765	0.00752722	0.00752722	6.73615	6.73615	1
17290	225837_at	83695	C12orf32	chromosome 12 open reading frame 32	NM_001252499 /// NM_001252500 /// NM_001257097 /// NM_001257098 /// NM_031465 /// NR_02	0.704112	0.693585	0.87896	0.473532	0.0408164	4.92641	0.282524	4.73307	0.48959	4.23387	0.708792	4.7772	0.600467	0.14739	0.694163	-1.44058	Pre * Diabetic down vs Pre * Non-Diabetic	-1.60396	0.141744	1.44038	1.44038	Post * Diabetic up vs Pre * Diabetic	1.63002	0.491348	0.82456	-1.21277	Post * Non-Diabetic down vs Pre * Non-Diabetic	-0.721157	0.470061	1.2126	1.2126	Post * Diabetic up vs Post * Non-Diabetic	0.758226	0.154972	0.154972	0.164504	0.164504	0.0247211	0.0247211	0.565666	0.565666	5.93425	5.93425	1
13029	218614_at	55196	C12orf35	chromosome 12 open reading frame 35	NM_018169	0.531488	0.974802	0.980841	0.365412	0.0415664	6.88771	0.454375	6.65688	0.166041	6.19019	0.849504	6.56867	0.147264	0.236799	0.782766	-1.27752	Pre * Diabetic down vs Pre * Non-Diabetic	-1.27884	0.0959723	1.4335	1.4335	Post * Diabetic up vs Pre * Diabetic	1.88629	0.616316	0.888506	-1.12549	Post * Non-Diabetic down vs Pre * Non-Diabetic	-0.521241	0.307638	1.26291	1.26291	Post * Diabetic up vs Post * Non-Diabetic	1.08955	0.42765	0.42765	0.00104883	0.00104883	0.000613809	0.000613809	0.920606	0.920606	5.87752	5.87752	1
19884	229778_at	80763	C12orf39	chromosome 12 open reading frame 39	NM_030572	0.217996	0.912331	0.861302	0.661979	0.0034264	8.21811	0.330274	7.58165	0.224428	7.39808	0.484467	7.97427	0.271178	0.0215404	0.669525	-1.4936	Pre * Diabetic down vs Pre * Non-Diabetic	-2.84815	0.00758464	1.83354	1.83354	Post * Diabetic up vs Pre * Diabetic	3.54317	0.25578	0.801771	-1.24724	Post * Non-Diabetic down vs Pre * Non-Diabetic	-1.22398	0.0264569	1.53111	1.53111	Post * Diabetic up vs Post * Non-Diabetic	2.7149	1.78753	1.78753	0.0127503	0.0127503	0.0325549	0.0325549	0.206001	0.206001	16.8297	16.8297	1
12826	218374_s_at	57102	C12orf4	chromosome 12 open reading frame 4	NM_020374	0.493724	0.945286	0.363339	0.416004	0.0290398	6.63692	0.240221	6.35154	0.204463	6.14906	0.3228	6.40736	0.325262	0.139614	0.829604	-1.20539	Pre * Diabetic down vs Pre * Non-Diabetic	-1.6401	0.0648246	1.31796	1.31796	Post * Diabetic up vs Pre * Diabetic	2.13952	0.459365	0.89482	-1.11754	Post * Non-Diabetic down vs Pre * Non-Diabetic	-0.777269	0.155702	1.22191	1.22191	Post * Diabetic up vs Post * Non-Diabetic	1.56721	0.514209	0.514209	0.00495207	0.00495207	0.929042	0.929042	0.735678	0.735678	7.04784	7.04784	1
13398	219099_at	57103	C12orf5	chromosome 12 open reading frame 5	NM_020375	0.326286	0.776969	0.24715	0.131878	0.00805799	5.42325	0.525244	5.19476	0.571046	4.87741	0.388326	5.38105	0.682593	0.285806	0.763519	-1.30972	Pre * Diabetic down vs Pre * Non-Diabetic	-1.14372	0.596253	1.12076	1.12076	Post * Diabetic up vs Pre * Diabetic	0.551655	0.0616094	0.572001	-1.74825	Post * Non-Diabetic down vs Pre * Non-Diabetic	-2.17217	0.158802	1.49601	1.49601	Post * Diabetic up vs Post * Non-Diabetic	1.55395	1.09338	1.09338	0.0847032	0.0847032	1.55873	1.55873	2.81548	2.81548	12.2625	12.2625	1
24764	243056_at	144608	C12orf60	chromosome 12 open reading frame 60	NM_175874	0.354484	0.270563	0.322631	0.197233	0.00648101	3.40973	0.252564	2.8537	0.478183	2.79822	0.482701	3.5103	0.191241	0.00781198	0.585121	-1.70905	Pre * Diabetic down vs Pre * Non-Diabetic	-3.52296	0.0176225	1.73416	1.73416	Post * Diabetic up vs Pre * Diabetic	2.97918	0.244953	0.783002	-1.27714	Post * Non-Diabetic down vs Pre * Non-Diabetic	-1.25484	0.164644	1.2959	1.2959	Post * Diabetic up vs Post * Non-Diabetic	1.5296	0.965926	0.965926	1.36021	1.36021	1.11112	1.11112	1.97803	1.97803	13.3329	13.3329	1
19945	229888_at	144608	C12orf60	chromosome 12 open reading frame 60	NM_175874	0.684983	0.414127	0.439059	0.978999	0.0194453	4.77792	0.496816	4.58582	0.324799	4.21152	0.464817	4.88977	0.401932	0.0363735	0.639399	-1.56397	Pre * Diabetic down vs Pre * Non-Diabetic	-2.50995	0.0810451	1.47617	1.47617	Post * Diabetic up vs Pre * Diabetic	1.99577	0.309789	0.787077	-1.27052	Post * Non-Diabetic down vs Pre * Non-Diabetic	-1.08438	0.390834	1.1992	1.1992	Post * Diabetic up vs Post * Non-Diabetic	0.907149	0.177067	0.177067	0.725986	0.725986	0.663022	0.663022	0.000737528	0.000737528	8.49611	8.49611	1
21687	235026_at	144577	C12orf66	chromosome 12 open reading frame 66	NM_152440	0.345597	0.53242	0.82195	0.170847	0.0421336	3.86979	0.305274	3.64925	0.482973	3.40426	0.747979	4.08452	0.394249	0.0560113	0.63637	-1.57141	Pre * Diabetic down vs Pre * Non-Diabetic	-2.23326	0.578313	1.15306	1.15306	Post * Diabetic up vs Pre * Diabetic	0.579327	0.0638434	0.572692	-1.74614	Post * Non-Diabetic down vs Pre * Non-Diabetic	-2.14932	0.303576	1.28127	1.28127	Post * Diabetic up vs Post * Non-Diabetic	1.0994	1.00439	1.00439	0.418154	0.418154	0.0540792	0.0540792	2.26374	2.26374	5.83548	5.83548	1
18178	226927_at	728568	C12orf73	chromosome 12 open reading frame 73	NM_001135570 /// NR_024026	0.377504	0.569993	0.281097	0.523618	0.0423831	6.65099	0.28981	6.49936	0.313953	6.3029	0.216967	6.67139	0.324599	0.0809418	0.785473	-1.27312	Pre * Diabetic down vs Pre * Non-Diabetic	-1.9966	0.0599198	1.34088	1.34088	Post * Diabetic up vs Pre * Diabetic	2.19001	0.670361	0.935662	-1.06876	Post * Non-Diabetic down vs Pre * Non-Diabetic	-0.441759	0.409161	1.12565	1.12565	Post * Diabetic up vs Post * Non-Diabetic	0.870939	0.872854	0.872854	0.344978	0.344978	1.33597	1.33597	0.444718	0.444718	5.81721	5.81721	1
18190	226943_at	728568	C12orf73	chromosome 12 open reading frame 73	NM_001135570 /// NR_024026	0.62636	0.145983	0.762997	0.955157	0.0188653	8.44421	0.198097	8.34174	0.370835	7.94418	0.466308	8.63391	0.250067	0.0121351	0.62384	-1.60298	Pre * Diabetic down vs Pre * Non-Diabetic	-3.22569	0.0675345	1.42186	1.42186	Post * Diabetic up vs Pre * Diabetic	2.11322	0.303576	0.816905	-1.22413	Post * Non-Diabetic down vs Pre * Non-Diabetic	-1.0994	0.62955	1.08582	1.08582	Post * Diabetic up vs Post * Non-Diabetic	0.501464	0.25625	0.25625	2.48544	2.48544	0.0973616	0.0973616	0.00336615	0.00336615	8.61179	8.61179	1
12059	217188_s_at	11161	C14orf1	chromosome 14 open reading frame 1	NM_007176	0.493846	0.118664	0.335306	0.282586	0.0379908	5.86123	0.196192	5.78456	0.230148	4.6705	1.39979	5.82272	0.201739	0.0150933	0.443895	-2.25279	Pre * Diabetic down vs Pre * Non-Diabetic	-3.08103	0.0737427	1.8949	1.8949	Post * Diabetic up vs Pre * Diabetic	2.05665	0.469802	0.775476	-1.28953	Post * Non-Diabetic down vs Pre * Non-Diabetic	-0.758683	0.789867	1.08467	1.08467	Post * Diabetic up vs Post * Non-Diabetic	0.275564	0.513909	0.513909	2.91321	2.91321	1.05085	1.05085	1.32708	1.32708	6.16051	6.16051	1
10374	213246_at	26175	C14orf109	chromosome 14 open reading frame 109	NM_001098621 /// NM_015676	0.731459	0.352737	0.690306	0.457474	0.0252282	7.49088	0.121654	7.2928	0.248258	6.81281	0.824072	7.48603	0.260903	0.0323039	0.628157	-1.59196	Pre * Diabetic down vs Pre * Non-Diabetic	-2.58619	0.098574	1.46354	1.46354	Post * Diabetic up vs Pre * Diabetic	1.8689	0.29704	0.777408	-1.28633	Post * Non-Diabetic down vs Pre * Non-Diabetic	-1.11545	0.430207	1.18256	1.18256	Post * Diabetic up vs Post * Non-Diabetic	0.830754	0.126328	0.126328	0.949875	0.949875	0.170743	0.170743	0.609441	0.609441	7.53855	7.53855	1
15393	223060_at	55017	C14orf119	chromosome 14 open reading frame 119	NM_017924	0.585668	0.227711	0.535681	0.227415	0.0350286	7.53321	0.247768	7.4922	0.145327	6.97036	0.571729	7.4794	0.234359	0.026757	0.704762	-1.41892	Pre * Diabetic down vs Pre * Non-Diabetic	-2.70761	0.0888232	1.32645	1.32645	Post * Diabetic up vs Pre * Diabetic	1.93651	0.430788	0.874226	-1.14387	Post * Non-Diabetic down vs Pre * Non-Diabetic	-0.829664	0.656461	1.06932	1.06932	Post * Diabetic up vs Post * Non-Diabetic	0.461891	0.322539	0.322539	1.65157	1.65157	0.418755	0.418755	1.70916	1.70916	6.4219	6.4219	1
15547	223239_at	51527	C14orf129	chromosome 14 open reading frame 129	NM_016472	0.744385	0.585213	0.916306	0.274935	0.032772	6.83641	0.102247	6.6571	0.109814	6.32783	0.557847	6.74587	0.240221	0.0517319	0.756349	-1.32214	Pre * Diabetic down vs Pre * Non-Diabetic	-2.28419	0.10911	1.30696	1.30696	Post * Diabetic up vs Pre * Diabetic	1.80265	0.275738	0.832545	-1.20114	Post * Non-Diabetic down vs Pre * Non-Diabetic	-1.16983	0.242871	1.18734	1.18734	Post * Diabetic up vs Post * Non-Diabetic	1.26091	0.113943	0.113943	0.31804	0.31804	0.0117624	0.0117624	1.37346	1.37346	6.64061	6.64061	1
8711	210532_s_at	9556	C14orf2	chromosome 14 open reading frame 2	NM_001127393 /// NM_004894	0.220845	0.086449	0.827043	0.537014	0.034186	11.8139	0.366663	11.7699	0.195445	11.4536	0.147883	11.8931	0.124939	0.0112369	0.735728	-1.3592	Pre * Diabetic down vs Pre * Non-Diabetic	-3.27707	0.0304507	1.33256	1.33256	Post * Diabetic up vs Pre * Diabetic	2.62421	0.780375	0.966333	-1.03484	Post * Non-Diabetic down vs Pre * Non-Diabetic	-0.288396	0.893803	1.01456	1.01456	Post * Diabetic up vs Post * Non-Diabetic	0.137801	1.76333	1.76333	3.61462	3.61462	0.0509711	0.0509711	0.415956	0.415956	6.50141	6.50141	1
4165	202279_at	9556	C14orf2	chromosome 14 open reading frame 2	NM_001127393 /// NM_004894	0.725682	0.381016	0.211156	0.82779	0.0207766	9.85777	0.571685	9.76288	0.312375	9.47959	0.239521	10.0223	0.194189	0.0396624	0.705049	-1.41834	Pre * Diabetic down vs Pre * Non-Diabetic	-2.45442	0.0958587	1.32751	1.32751	Post * Diabetic up vs Pre * Diabetic	1.88706	0.327289	0.834395	-1.19847	Post * Non-Diabetic down vs Pre * Non-Diabetic	-1.04334	0.493023	1.12172	1.12172	Post * Diabetic up vs Post * Non-Diabetic	0.718285	0.132099	0.132099	0.839824	0.839824	1.84744	1.84744	0.0505231	0.0505231	8.2463	8.2463	1
38	1552310_at	123207	C15orf40	chromosome 15 open reading frame 40	NM_001160113 /// NM_001160114 /// NM_001160115 /// NM_001160116 /// NM_144597 /// NR_02	0.685984	0.271535	0.06795	0.0931561	0.0440159	6.53382	0.303864	6.46255	0.194732	6.0276	0.548658	6.40657	0.244222	0.0368565	0.75657	-1.32176	Pre * Diabetic down vs Pre * Non-Diabetic	-2.50149	0.124203	1.23974	1.23974	Post * Diabetic up vs Pre * Diabetic	1.71757	0.412153	0.886313	-1.12827	Post * Non-Diabetic down vs Pre * Non-Diabetic	-0.865139	0.663229	1.05826	1.05826	Post * Diabetic up vs Post * Non-Diabetic	0.452064	0.175867	0.175867	1.35435	1.35435	4.44904	4.44904	3.63143	3.63143	5.70095	5.70095	1
14340	221265_s_at	81556	C15orf44	chromosome 15 open reading frame 44	NM_001136043 /// NM_001207057 /// NM_001207058 /// NM_001207059 /// NM_030800 /// NR_04	0.306432	0.655412	0.225767	0.164207	0.0302193	5.8224	0.276265	5.63133	0.144518	5.28005	0.379967	5.58268	0.206479	0.0553898	0.806034	-1.24064	Pre * Diabetic down vs Pre * Non-Diabetic	-2.24041	0.0387607	1.33466	1.33466	Post * Diabetic up vs Pre * Diabetic	2.46917	0.567451	0.929094	-1.07632	Post * Non-Diabetic down vs Pre * Non-Diabetic	-0.596315	0.20872	1.15788	1.15788	Post * Diabetic up vs Post * Non-Diabetic	1.36727	1.19348	1.19348	0.211526	0.211526	1.72255	1.72255	2.34516	2.34516	6.91229	6.91229	1
21388	233746_x_at	100302254 /// 100529067 /// 10169 /// 25764	C15orf63 /// MIR1282 /// SERF2 /// SERF2-C15ORF63	chromosome 15 open reading frame 63 /// microRNA 1282 /// small EDRK-rich factor 2 ///	NM_001018108 /// NM_001199875 /// NM_001199876 /// NM_001199877 /// NM_001199878 /// NM	0.6891	0.639222	0.366956	0.89467	0.0271443	8.81372	0.29905	8.69378	0.1657	8.63188	0.289282	8.82287	0.209739	0.179976	0.864106	-1.15726	Pre * Diabetic down vs Pre * Non-Diabetic	-1.46919	0.141123	1.14452	1.14452	Post * Diabetic up vs Pre * Diabetic	1.63295	0.561546	0.938832	-1.06515	Post * Non-Diabetic down vs Pre * Non-Diabetic	-0.605628	0.643621	1.05342	1.05342	Post * Diabetic up vs Post * Non-Diabetic	0.480669	0.172163	0.172163	0.233675	0.233675	0.914376	0.914376	0.0186783	0.0186783	7.28096	7.28096	1
13084	218680_x_at	100302254 /// 100529067 /// 10169 /// 25764	C15orf63 /// MIR1282 /// SERF2 /// SERF2-C15ORF63	chromosome 15 open reading frame 63 /// microRNA 1282 /// small EDRK-rich factor 2 ///	NM_001018108 /// NM_001199875 /// NM_001199876 /// NM_001199877 /// NM_001199878 /// NM	0.777589	0.599065	0.552156	0.934329	0.0172201	8.95039	0.277973	8.86023	0.168384	8.77499	0.199404	8.96753	0.143618	0.133399	0.869679	-1.14985	Pre * Diabetic down vs Pre * Non-Diabetic	-1.67034	0.136794	1.12398	1.12398	Post * Diabetic up vs Pre * Diabetic	1.65366	0.429577	0.928814	-1.07664	Post * Non-Diabetic down vs Pre * Non-Diabetic	-0.831937	0.591077	1.05242	1.05242	Post * Diabetic up vs Post * Non-Diabetic	0.559591	0.0853643	0.0853643	0.294781	0.294781	0.38509	0.38509	0.00722963	0.00722963	8.96596	8.96596	1
20113	230281_at	123775	C16orf46	chromosome 16 open reading frame 46	NM_001100873 /// NM_152337	0.932082	0.408637	0.0227468	0.35024	0.0157072	4.39657	0.309799	3.8885	0.458825	3.72217	0.777074	4.35771	0.412599	0.0211846	0.607749	-1.64542	Pre * Diabetic down vs Pre * Non-Diabetic	-2.85898	0.122654	1.44075	1.44075	Post * Diabetic up vs Pre * Diabetic	1.72584	0.113573	0.672666	-1.48662	Post * Non-Diabetic down vs Pre * Non-Diabetic	-1.7764	0.211241	1.30171	1.30171	Post * Diabetic up vs Post * Non-Diabetic	1.35892	0.0077344	0.0077344	0.743852	0.743852	7.91152	7.91152	0.984108	0.984108	9.33154	9.33154	1
20120	230296_at	730094	C16orf52	chromosome 16 open reading frame 52	NM_001164579 /// NM_173501 /// NR_024104	0.107183	0.628624	0.882632	1.62e-12	0.0285244	8.00653	0.27785	7.81771	0.0885836	7.77277	0.216848	7.86471	0.15532	0.381667	0.936717	-1.06756	Pre * Diabetic down vs Pre * Non-Diabetic	-0.925723	0.0178225	1.17589	1.17589	Post * Diabetic up vs Pre * Diabetic	2.97178	0.5349	0.969659	-1.03129	Post * Non-Diabetic down vs Pre * Non-Diabetic	-0.648384	0.120213	1.13594	1.13594	Post * Diabetic up vs Post * Non-Diabetic	1.73908	3.29169	3.29169	0.248926	0.248926	0.0232308	0.0232308	5123.46	5123.46	7.10928	7.10928	1
13505	219254_at	79701	C17orf101	chromosome 17 open reading frame 101	NM_024648 /// NM_175902 /// NR_033265	0.95589	0.641188	0.370154	0.164419	0.0204712	5.15217	0.526686	4.98001	0.174345	4.51598	0.679019	4.99539	0.381297	0.0922729	0.718307	-1.39216	Pre * Diabetic down vs Pre * Non-Diabetic	-1.91181	0.163143	1.30078	1.30078	Post * Diabetic up vs Pre * Diabetic	1.53578	0.266168	0.783527	-1.27628	Post * Non-Diabetic down vs Pre * Non-Diabetic	-1.19538	0.389352	1.1925	1.1925	Post * Diabetic up vs Post * Non-Diabetic	0.910131	0.00325687	0.00325687	0.230911	0.230911	0.901592	0.901592	2.34249	2.34249	8.3018	8.3018	1
10337	213195_at	201229	C17orf108	chromosome 17 open reading frame 108	NM_001076680	0.733231	0.386673	0.0489981	0.572979	0.0282977	6.42666	0.493172	6.32508	0.386637	6.07968	0.423683	6.41567	0.320605	0.0981768	0.764993	-1.3072	Pre * Diabetic down vs Pre * Non-Diabetic	-1.87152	0.158328	1.20341	1.20341	Post * Diabetic up vs Pre * Diabetic	1.55596	0.535458	0.907423	-1.10202	Post * Non-Diabetic down vs Pre * Non-Diabetic	-0.647477	0.92858	1.01452	1.01452	Post * Diabetic up vs Post * Non-Diabetic	0.0924935	0.124587	0.124587	0.819301	0.819301	5.37762	5.37762	0.345328	0.345328	7.13675	7.13675	1
14115	220606_s_at	56985	C17orf48	chromosome 17 open reading frame 48	NM_020233	0.830312	0.261209	0.581076	0.301332	0.0430754	5.73621	0.21278	5.60823	0.329373	4.60656	1.56534	5.78244	0.44738	0.0343888	0.444708	-2.24867	Pre * Diabetic down vs Pre * Non-Diabetic	-2.54599	0.15891	1.74947	1.74947	Post * Diabetic up vs Pre * Diabetic	1.55349	0.326844	0.658996	-1.51746	Post * Non-Diabetic down vs Pre * Non-Diabetic	-1.04437	0.654643	1.18059	1.18059	Post * Diabetic up vs Post * Non-Diabetic	0.464537	0.0490269	0.0490269	1.41814	1.41814	0.330664	0.330664	1.22075	1.22075	5.76723	5.76723	1
16166	224574_at	100529209 /// 124944	C17orf49 /// RNASEK-C17ORF49	chromosome 17 open reading frame 49 /// RNASEK-C17orf49 readthrough	NM_001142798 /// NM_001142799 /// NM_174893 /// NR_037717	0.774314	0.409376	0.114052	0.26146	0.00791418	6.89041	0.227198	6.57186	0.182674	6.61238	0.31211	6.71199	0.18487	0.35967	0.921871	-1.08475	Pre * Diabetic down vs Pre * Non-Diabetic	-0.971676	0.169225	1.13281	1.13281	Post * Diabetic up vs Pre * Diabetic	1.51104	0.11821	0.841626	-1.18818	Post * Non-Diabetic down vs Pre * Non-Diabetic	-1.75013	0.0499501	1.24081	1.24081	Post * Diabetic up vs Post * Non-Diabetic	2.30664	0.0879818	0.0879818	0.741424	0.741424	3.14579	3.14579	1.45981	1.45981	12.3488	12.3488	1
18277	227063_at	254863	C17orf61	chromosome 17 open reading frame 61	NM_152766	0.538143	0.437825	0.451727	0.74035	0.0441032	7.64323	0.428198	7.52847	0.231552	7.24064	0.397585	7.60673	0.228289	0.0826104	0.767033	-1.30372	Pre * Diabetic down vs Pre * Non-Diabetic	-1.98342	0.100284	1.2818	1.2818	Post * Diabetic up vs Pre * Diabetic	1.8577	0.619197	0.9213	-1.08542	Post * Non-Diabetic down vs Pre * Non-Diabetic	-0.516918	0.675404	1.06717	1.06717	Post * Diabetic up vs Post * Non-Diabetic	0.434504	0.413595	0.413595	0.653052	0.653052	0.625761	0.625761	0.117732	0.117732	5.69489	5.69489	1
231	1553400_a_at	147081	C17orf69	chromosome 17 open reading frame 69	NM_152466 /// NR_026905 /// NR_026906 /// XR_132915	0.515988	0.897112	0.202846	8.87e-11	0.0220429	5.29824	0.16792	5.5738	0.145717	5.59269	0.30457	5.36752	0.208456	0.0698125	1.18845	1.18845	Pre * Diabetic up vs Pre * Non-Diabetic	2.09189	0.0493939	0.815384	-1.22642	Post * Diabetic down vs Pre * Diabetic	-2.31382	0.136713	1.1333	1.1333	Post * Non-Diabetic up vs Pre * Non-Diabetic	1.65406	0.103925	0.855066	-1.1695	Post * Diabetic down vs Post * Non-Diabetic	-1.83445	0.461739	0.461739	0.0175923	0.0175923	1.92391	1.92391	1878.04	1878.04	8.02677	8.02677	1
5401	203830_at	64149	C17orf75	chromosome 17 open reading frame 75	NM_022344	0.912056	0.270285	0.372648	0.196727	0.0349241	6.43482	0.249383	6.35436	0.205401	5.85439	0.646755	6.4281	0.380297	0.0315304	0.670518	-1.49138	Pre * Diabetic down vs Pre * Non-Diabetic	-2.60178	0.164856	1.30229	1.30229	Post * Diabetic up vs Pre * Diabetic	1.52873	0.268282	0.795471	-1.25712	Post * Non-Diabetic down vs Pre * Non-Diabetic	-1.18967	0.603657	1.09772	1.09772	Post * Diabetic up vs Post * Non-Diabetic	0.540369	0.0129932	0.0129932	1.36189	1.36189	0.891741	0.891741	1.98302	1.98302	6.43162	6.43162	1
16647	225096_at	55352	C17orf79	chromosome 17 open reading frame 79	NM_018405	0.785809	0.246178	0.959397	1.6e-12	0.00727743	7.79409	0.181129	7.71797	0.0774898	7.62244	0.231469	7.91807	0.177262	0.0188502	0.815174	-1.22673	Pre * Diabetic down vs Pre * Non-Diabetic	-2.93511	0.0606975	1.12634	1.12634	Post * Diabetic up vs Pre * Diabetic	2.18174	0.0189111	0.869966	-1.14947	Post * Non-Diabetic down vs Pre * Non-Diabetic	-2.933	0.476944	1.0554	1.0554	Post * Diabetic up vs Post * Non-Diabetic	0.746121	0.0789855	0.0789855	1.51751	1.51751	0.00275901	0.00275901	5132.98	5132.98	12.7558	12.7558	1
13507	219260_s_at	23587	C17orf81	chromosome 17 open reading frame 81	NM_015362 /// NM_203413 /// NM_203414 /// NM_203415	0.404694	0.208816	0.967771	0.81692	0.0163914	6.50489	0.43044	6.46899	0.440099	5.57054	1.04338	6.61654	0.41068	0.0264391	0.486571	-2.0552	Pre * Diabetic down vs Pre * Non-Diabetic	-2.71533	0.0442275	1.83101	1.83101	Post * Diabetic up vs Pre * Diabetic	2.38459	0.609486	0.849611	-1.17701	Post * Non-Diabetic down vs Pre * Non-Diabetic	-0.531534	0.876298	1.04861	1.04861	Post * Diabetic up vs Post * Non-Diabetic	0.16072	0.773793	0.773793	1.80487	1.80487	0.00173773	0.00173773	0.0572452	0.0572452	9.16095	9.16095	1
15587	223286_at	23587	C17orf81	chromosome 17 open reading frame 81	NM_015362 /// NM_203413 /// NM_203414 /// NM_203415	0.943911	0.830136	0.857089	0.25919	0.0294177	7.24813	0.334012	7.06432	0.119157	6.83232	0.264449	7.15563	0.326451	0.0928231	0.806825	-1.23943	Pre * Diabetic down vs Pre * Non-Diabetic	-1.90796	0.155167	1.22398	1.22398	Post * Diabetic up vs Pre * Diabetic	1.56952	0.22676	0.830629	-1.20391	Post * Non-Diabetic down vs Pre * Non-Diabetic	-1.30938	0.207673	1.1889	1.1889	Post * Diabetic up vs Post * Non-Diabetic	1.37076	0.00526995	0.00526995	0.0484935	0.0484935	0.0345891	0.0345891	1.47499	1.47499	7.00366	7.00366	1
17402	225967_s_at	284184	C17orf89	chromosome 17 open reading frame 89	NM_001086521	0.918929	0.63103	0.559905	0.760683	0.00335024	9.50035	0.353987	9.18544	0.197899	9.26143	0.166593	9.45739	0.176753	0.219059	0.877737	-1.13929	Pre * Diabetic down vs Pre * Non-Diabetic	-1.33359	0.0702196	1.20482	1.20482	Post * Diabetic up vs Pre * Diabetic	2.08815	0.165535	0.845896	-1.18218	Post * Non-Diabetic down vs Pre * Non-Diabetic	-1.52595	0.0728453	1.25017	1.25017	Post * Diabetic up vs Post * Non-Diabetic	2.06453	0.0110337	0.0110337	0.245411	0.245411	0.36994	0.36994	0.0993444	0.0993444	16.9636	16.9636	1
12157	217508_s_at	147339	C18orf25	chromosome 18 open reading frame 25	NM_001008239 /// NM_145055	0.4514	0.527181	0.495689	0.253112	0.0227657	4.89203	0.30205	4.51994	0.248786	4.31755	0.263134	4.56073	0.28755	0.171526	0.845028	-1.18339	Pre * Diabetic down vs Pre * Non-Diabetic	-1.50189	0.048638	1.37226	1.37226	Post * Diabetic up vs Pre * Diabetic	2.3237	0.375345	0.873833	-1.14438	Post * Non-Diabetic down vs Pre * Non-Diabetic	-0.938724	0.0532629	1.32703	1.32703	Post * Diabetic up vs Post * Non-Diabetic	2.2655	0.6267	0.6267	0.429164	0.429164	0.509403	0.509403	1.51656	1.51656	7.90848	7.90848	1
16520	224957_at	100526842 /// 497661	C18orf32 /// RPL17-C18ORF32	chromosome 18 open reading frame 32 /// RPL17-C18orf32 readthrough	NM_001035005 /// NM_001199346 /// NM_001199355 /// NM_001199356	0.673642	0.129557	0.385165	0.446824	0.0269356	8.16452	0.227568	7.98133	0.251465	7.34892	0.935159	8.25057	0.27908	0.0121822	0.528292	-1.89289	Pre * Diabetic down vs Pre * Non-Diabetic	-3.22311	0.0855399	1.60251	1.60251	Post * Diabetic up vs Pre * Diabetic	1.96089	0.279112	0.744873	-1.34251	Post * Non-Diabetic down vs Pre * Non-Diabetic	-1.161	0.577606	1.13656	1.13656	Post * Diabetic up vs Post * Non-Diabetic	0.580427	0.191	0.191	2.72888	2.72888	0.843821	0.843821	0.639968	0.639968	7.30789	7.30789	1
11897	216483_s_at	56005	C19orf10	chromosome 19 open reading frame 10	NM_019107	0.389793	0.655181	0.667774	0.154437	0.0304599	5.67533	0.958826	5.78185	0.901631	5.13561	0.896996	5.83554	0.904609	0.263926	0.637459	-1.56873	Pre * Diabetic down vs Pre * Non-Diabetic	-1.20147	0.964397	1.01252	1.01252	Post * Diabetic up vs Pre * Diabetic	0.0460525	0.156238	0.579508	-1.7256	Post * Non-Diabetic down vs Pre * Non-Diabetic	-1.5649	0.793876	1.11377	1.11377	Post * Diabetic up vs Post * Non-Diabetic	0.27016	0.82672	0.82672	0.211832	0.211832	0.198462	0.198462	2.47333	2.47333	6.88546	6.88546	1
14554	221739_at	56005	C19orf10	chromosome 19 open reading frame 10	NM_019107	0.975825	0.951927	0.569356	0.715876	0.0289153	6.03528	0.57838	5.87099	0.580324	5.67874	0.733881	6.01912	0.453588	0.397609	0.809621	-1.23515	Pre * Diabetic down vs Pre * Non-Diabetic	-0.893624	0.320082	1.2101	1.2101	Post * Diabetic up vs Pre * Diabetic	1.06003	0.404731	0.816459	-1.2248	Post * Non-Diabetic down vs Pre * Non-Diabetic	-0.879583	0.492743	1.19997	1.19997	Post * Diabetic up vs Post * Non-Diabetic	0.718763	0.000977445	0.000977445	0.00382135	0.00382135	0.352031	0.352031	0.142236	0.142236	7.06256	7.06256	1
17313	225863_s_at	83636	C19orf12	chromosome 19 open reading frame 12	NM_001031726 /// NM_001256046 /// NM_001256047 /// NM_031448 /// NR_045690 /// NR_04569	0.407207	0.560388	0.923604	0.110206	0.0156203	7.51686	0.288551	7.21918	0.317525	7.08226	0.69947	7.33732	0.325972	0.401091	0.864807	-1.15633	Pre * Diabetic down vs Pre * Non-Diabetic	-0.886736	0.528313	1.10847	1.10847	Post * Diabetic up vs Pre * Diabetic	0.659149	0.0832677	0.68801	-1.45347	Post * Non-Diabetic down vs Pre * Non-Diabetic	-1.9783	0.106349	1.39331	1.39331	Post * Diabetic up vs Post * Non-Diabetic	1.81941	0.765177	0.765177	0.362755	0.362755	0.00979321	0.00979321	3.22602	3.22602	9.35387	9.35387	1
16299	224717_s_at	79086	C19orf42	chromosome 19 open reading frame 42	NM_024104	0.417543	0.0138301	0.0360797	0.163338	0.0331769	7.36021	0.481724	7.59361	0.166764	6.50864	1.05961	7.49645	0.0992968	0.00319863	0.483417	-2.06861	Pre * Diabetic down vs Pre * Non-Diabetic	-4.15235	0.0594925	1.51327	1.51327	Post * Diabetic up vs Pre * Diabetic	2.1946	0.604029	0.890179	-1.12337	Post * Non-Diabetic down vs Pre * Non-Diabetic	-0.539803	0.347641	0.821793	-1.21685	Post * Diabetic down vs Post * Non-Diabetic	-0.997702	0.730619	0.730619	8.87475	8.87475	6.32604	6.32604	2.35614	2.35614	6.59998	6.59998	1
16294	224712_x_at	79086	C19orf42	chromosome 19 open reading frame 42	NM_024104	0.957157	0.878692	0.51005	0.698808	0.019321	7.65726	0.349577	7.92114	0.296459	7.94534	0.23168	7.75441	0.277489	0.305572	1.14987	1.14987	Pre * Diabetic up vs Pre * Non-Diabetic	1.09455	0.187114	0.8476	-1.1798	Post * Diabetic down vs Pre * Diabetic	-1.44261	0.3131	1.16463	1.16463	Post * Non-Diabetic up vs Pre * Non-Diabetic	1.07648	0.241363	0.836854	-1.19495	Post * Diabetic down vs Post * Non-Diabetic	-1.26533	0.00307216	0.00307216	0.0245171	0.0245171	0.475318	0.475318	0.160925	0.160925	8.52054	8.52054	1
17277	225823_at	125988	C19orf70	chromosome 19 open reading frame 70	NM_205767	0.462475	0.644686	0.277028	0.698141	0.00102469	9.72106	0.370103	9.559	0.230947	9.2579	0.257505	9.67426	0.104705	0.0406278	0.765611	-1.30615	Pre * Diabetic down vs Pre * Non-Diabetic	-2.439	0.0147388	1.33879	1.33879	Post * Diabetic up vs Pre * Diabetic	3.09672	0.265095	0.868339	-1.15162	Post * Non-Diabetic down vs Pre * Non-Diabetic	-1.19829	0.204159	1.1804	1.1804	Post * Diabetic up vs Post * Non-Diabetic	1.38259	0.595523	0.595523	0.226046	0.226046	1.36059	1.36059	0.161683	0.161683	25.2176	25.2176	1
13517	219283_at	29071	C1GALT1C1	C1GALT1-specific chaperone 1	NM_001011551 /// NM_152692	0.357982	0.211092	0.589368	0.598352	0.0402564	7.3953	0.142553	7.21828	0.200099	6.59961	0.872058	7.3135	0.171184	0.0234884	0.605803	-1.6507	Pre * Diabetic down vs Pre * Non-Diabetic	-2.79193	0.0535607	1.63762	1.63762	Post * Diabetic up vs Pre * Diabetic	2.26193	0.573419	0.873695	-1.14456	Post * Non-Diabetic down vs Pre * Non-Diabetic	-0.586958	0.542897	1.13549	1.13549	Post * Diabetic up vs Post * Non-Diabetic	0.635423	0.951187	0.951187	1.78544	1.78544	0.31609	0.31609	0.300795	0.300795	5.97748	5.97748	1
16987	225480_at	127687	C1orf122	chromosome 1 open reading frame 122	NM_001142726 /// NM_198446	0.421341	0.836385	0.977314	0.869615	0.035304	7.87941	0.273102	7.67752	0.178032	7.79822	0.239818	7.95329	0.22847	0.319697	0.899203	-1.1121	Pre * Diabetic down vs Pre * Non-Diabetic	-1.06093	0.659116	1.04588	1.04588	Post * Diabetic up vs Pre * Diabetic	0.458029	0.115111	0.812732	-1.23042	Post * Non-Diabetic down vs Pre * Non-Diabetic	-1.76757	0.227965	1.15716	1.15716	Post * Diabetic up vs Post * Non-Diabetic	1.30565	0.718274	0.718274	0.0449332	0.0449332	0.00086067	0.00086067	0.0287285	0.0287285	6.39643	6.39643	1
9319	212002_at	26099	C1orf144	chromosome 1 open reading frame 144	NM_001114600 /// NM_015609	0.135751	0.80273	0.666862	0.102927	0.0040411	6.33804	0.574444	6.32911	0.469137	6.09073	0.585938	6.5082	0.426509	0.227265	0.779112	-1.28351	Pre * Diabetic down vs Pre * Non-Diabetic	-1.30781	0.777655	0.962148	-1.03934	Post * Diabetic down vs Pre * Diabetic	-0.292083	0.0330322	0.643813	-1.55325	Post * Non-Diabetic down vs Pre * Non-Diabetic	-2.57185	0.47281	1.16435	1.16435	Post * Diabetic up vs Post * Non-Diabetic	0.753378	2.75145	2.75145	0.0658159	0.0658159	0.199637	0.199637	3.38836	3.38836	15.8694	15.8694	1
9320	212003_at	26099	C1orf144	chromosome 1 open reading frame 144	NM_001114600 /// NM_015609	0.686605	0.140534	0.515853	0.538154	0.0272289	5.94847	0.495151	5.98538	0.151402	5.51373	0.897729	6.37788	0.302948	0.0203349	0.54481	-1.8355	Pre * Diabetic down vs Pre * Non-Diabetic	-2.88563	0.348058	1.23439	1.23439	Post * Diabetic up vs Pre * Diabetic	0.996788	0.166064	0.683029	-1.46407	Post * Non-Diabetic down vs Pre * Non-Diabetic	-1.52379	0.94909	0.9846	-1.01564	Post * Diabetic down vs Post * Non-Diabetic	-0.0658801	0.175125	0.175125	2.56212	2.56212	0.462045	0.462045	0.413573	0.413573	7.27012	7.27012	1
16917	225404_at	113444	C1orf212	chromosome 1 open reading frame 212	NM_001164824 /// NM_001164825 /// NM_138428	0.108197	0.533182	0.606049	3.65e-12	0.00385004	7.67098	0.153839	7.45944	0.167182	7.25703	0.19807	7.60693	0.214317	0.0143893	0.789472	-1.26667	Pre * Diabetic down vs Pre * Non-Diabetic	-3.11258	0.00491572	1.33233	1.33233	Post * Diabetic up vs Pre * Diabetic	3.8445	0.128798	0.896872	-1.11499	Post * Non-Diabetic down vs Pre * Non-Diabetic	-1.69358	0.0775886	1.17278	1.17278	Post * Diabetic up vs Post * Non-Diabetic	2.02389	3.26938	3.26938	0.41657	0.41657	0.288087	0.288087	4177.38	4177.38	16.1471	16.1471	1
17118	225638_at	388753	C1orf31	chromosome 1 open reading frame 31	NM_001012985 /// NM_001206641	0.911337	0.0858161	0.39583	0.591323	0.008892	9.10895	0.231919	9.03623	0.326251	8.68229	0.235163	9.28786	0.140416	0.00426872	0.669457	-1.49375	Pre * Diabetic down vs Pre * Non-Diabetic	-3.94452	0.066762	1.2996	1.2996	Post * Diabetic up vs Pre * Diabetic	2.12061	0.105168	0.788095	-1.26888	Post * Non-Diabetic down vs Pre * Non-Diabetic	-1.8267	0.408222	1.10396	1.10396	Post * Diabetic up vs Post * Non-Diabetic	0.872766	0.0132076	0.0132076	3.63158	3.63158	0.804894	0.804894	0.312718	0.312718	11.7977	11.7977	1
15372	223034_s_at	25912	C1orf43	chromosome 1 open reading frame 43	NM_001098616 /// NM_015449 /// NM_138740	0.797486	0.0569011	0.786473	0.268128	0.0356713	10.9891	0.11168	11.0847	0.187815	10.6315	0.392604	11.1137	0.172999	0.0091019	0.720669	-1.3876	Pre * Diabetic down vs Pre * Non-Diabetic	-3.41896	0.138756	1.19031	1.19031	Post * Diabetic up vs Pre * Diabetic	1.6442	0.331522	0.884083	-1.13112	Post * Non-Diabetic down vs Pre * Non-Diabetic	-1.03368	0.786493	0.970291	-1.03062	Post * Diabetic down vs Post * Non-Diabetic	-0.280119	0.0703843	0.0703843	4.62981	4.62981	0.0784816	0.0784816	1.41631	1.41631	6.36285	6.36285	1
18439	227285_at	148523	C1orf51	chromosome 1 open reading frame 51	NM_144697	0.821038	0.307841	0.0352416	0.111607	0.0213242	7.64212	0.584188	7.63956	0.483803	6.97244	0.62891	7.50682	0.31883	0.0657273	0.669989	-1.49256	Pre * Diabetic down vs Pre * Non-Diabetic	-2.13064	0.165256	1.27385	1.27385	Post * Diabetic up vs Pre * Diabetic	1.52709	0.432115	0.848096	-1.17911	Post * Non-Diabetic down vs Pre * Non-Diabetic	-0.827178	0.976228	1.00633	1.00633	Post * Diabetic up vs Post * Non-Diabetic	0.0307423	0.0546461	0.0546461	1.15455	1.15455	6.40218	6.40218	3.19637	3.19637	8.14935	8.14935	1
13644	219506_at	79630	C1orf54	chromosome 1 open reading frame 54	NM_024579	0.443026	0.341313	0.291248	0.731042	0.0219771	7.49255	0.59041	6.98267	0.27623	6.99656	0.273681	7.21355	0.262487	0.407132	0.878487	-1.13832	Pre * Diabetic down vs Pre * Non-Diabetic	-0.87489	0.0497529	1.45916	1.45916	Post * Diabetic up vs Pre * Diabetic	2.30918	0.47469	0.870982	-1.14813	Post * Non-Diabetic down vs Pre * Non-Diabetic	-0.750072	0.0487434	1.47173	1.47173	Post * Diabetic up vs Post * Non-Diabetic	2.32231	0.651158	0.651158	0.998179	0.998179	1.27672	1.27672	0.12674	0.12674	8.03778	8.03778	1
19567	229113_s_at	199990	C1orf86	chromosome 1 open reading frame 86	NM_001146310 /// NM_001256945 /// NM_001256946 /// NM_001256947 /// NM_182533 /// NR_02	0.428206	0.52413	0.558906	0.841124	0.0213679	5.90032	0.25376	5.60628	0.249728	5.6617	0.360937	5.68496	0.21015	0.824215	0.973803	-1.0269	Pre * Diabetic down vs Pre * Non-Diabetic	-0.229532	0.0728605	1.19782	1.19782	Post * Diabetic up vs Pre * Diabetic	2.0644	0.838295	0.976632	-1.02393	Post * Non-Diabetic down vs Pre * Non-Diabetic	-0.210825	0.189895	1.19435	1.19435	Post * Diabetic up vs Post * Non-Diabetic	1.4325	0.696415	0.696415	0.435672	0.435672	0.371869	0.371869	0.0428804	0.0428804	8.14174	8.14174	1
10983	214214_s_at	708	C1QBP	complement component 1, q subcomponent binding protein	NM_001212	0.0697528	0.0474016	0.0932954	4.16e-13	0.0168082	9.48731	0.102465	9.37244	0.206964	9.08776	0.26288	9.47734	0.182955	0.00540142	0.747295	-1.33816	Pre * Diabetic down vs Pre * Non-Diabetic	-3.77828	0.0099149	1.3191	1.3191	Post * Diabetic up vs Pre * Diabetic	3.36115	0.500892	0.951408	-1.05107	Post * Non-Diabetic down vs Pre * Non-Diabetic	-0.704873	0.668241	1.0361	1.0361	Post * Diabetic up vs Post * Non-Diabetic	0.444817	4.37831	4.37831	5.10574	5.10574	3.62774	3.62774	7196.72	7196.72	9.06136	9.06136	1
7715	208910_s_at	708	C1QBP	complement component 1, q subcomponent binding protein	NM_001212	0.515737	0.0736471	0.197376	0.264098	0.0452386	9.50811	0.173103	9.47682	0.126841	8.76764	0.899179	9.52009	0.162476	0.0116325	0.583502	-1.71379	Pre * Diabetic down vs Pre * Non-Diabetic	-3.25393	0.0845138	1.48485	1.48485	Post * Diabetic up vs Pre * Diabetic	1.9687	0.458816	0.847853	-1.17945	Post * Non-Diabetic down vs Pre * Non-Diabetic	-0.778255	0.909433	1.02189	1.02189	Post * Diabetic up vs Post * Non-Diabetic	0.117405	0.462308	0.462308	3.99154	3.99154	1.97662	1.97662	1.44242	1.44242	5.61742	5.61742	1
12887	218448_at	54994	C20orf11	chromosome 20 open reading frame 11	NM_017896	0.838112	0.365035	0.159252	0.283887	0.047113	6.98584	0.312077	6.91103	0.276088	6.56005	0.455082	6.94286	0.357809	0.0675617	0.754469	-1.32544	Pre * Diabetic down vs Pre * Non-Diabetic	-2.11296	0.191228	1.21239	1.21239	Post * Diabetic up vs Pre * Diabetic	1.4277	0.411575	0.871201	-1.14784	Post * Non-Diabetic down vs Pre * Non-Diabetic	-0.866257	0.752572	1.04994	1.04994	Post * Diabetic up vs Post * Non-Diabetic	0.326297	0.0445493	0.0445493	0.900426	0.900426	2.40885	2.40885	1.31937	1.31937	5.49482	5.49482	1
21800	235206_at	140894	C20orf152	Chromosome 20 open reading frame 152	NM_001207076 /// NM_080834	0.287243	0.333821	0.438096	0.537997	0.034992	7.11876	0.381459	6.87997	0.254222	6.31273	0.724989	6.92277	0.146789	0.0324727	0.648048	-1.54309	Pre * Diabetic down vs Pre * Non-Diabetic	-2.58284	0.0397211	1.63822	1.63822	Post * Diabetic up vs Pre * Diabetic	2.45347	0.645168	0.902484	-1.10805	Post * Non-Diabetic down vs Pre * Non-Diabetic	-0.478397	0.411604	1.17636	1.17636	Post * Diabetic up vs Post * Non-Diabetic	0.866201	1.29973	1.29973	1.03118	1.03118	0.665926	0.665926	0.4139	0.4139	6.4253	6.4253	1
12258	217737_x_at	51507	C20orf43	chromosome 20 open reading frame 43	NM_016407	0.0264713	0.0148028	0.144304	1.65e-12	0.0192047	8.62409	0.226613	8.60608	0.0534612	8.19044	0.363614	8.65246	0.133973	0.00296039	0.711923	-1.40465	Pre * Diabetic down vs Pre * Non-Diabetic	-4.20888	0.00588538	1.35064	1.35064	Post * Diabetic up vs Pre * Diabetic	3.71834	0.877025	0.98895	-1.01117	Post * Non-Diabetic down vs Pre * Non-Diabetic	-0.159766	0.745688	0.972298	-1.02849	Post * Diabetic down vs Post * Non-Diabetic	-0.33576	7.36875	7.36875	8.63959	8.63959	2.61822	2.61822	5095.73	5095.73	8.54356	8.54356	1
21630	234926_s_at	51507	C20orf43	chromosome 20 open reading frame 43	NM_016407	0.634072	0.084415	0.188573	0.199004	0.0473655	8.74973	0.292684	8.73104	0.116329	8.28021	0.502928	8.76034	0.160859	0.0132102	0.70991	-1.40863	Pre * Diabetic down vs Pre * Non-Diabetic	-3.16922	0.110252	1.26596	1.26596	Post * Diabetic up vs Pre * Diabetic	1.79584	0.388239	0.881267	-1.13473	Post * Non-Diabetic down vs Pre * Non-Diabetic	-0.912374	0.874703	1.0198	1.0198	Post * Diabetic up vs Post * Non-Diabetic	0.162814	0.244784	0.244784	3.66968	3.66968	2.06579	2.06579	1.96073	1.96073	5.47877	5.47877	1
21421	233842_x_at	51507	C20orf43	chromosome 20 open reading frame 43	NM_016407	0.728716	0.150994	0.525462	0.198762	0.0433857	8.6084	0.204236	8.59086	0.0599214	8.082	0.630727	8.619	0.184398	0.0196679	0.691421	-1.4463	Pre * Diabetic down vs Pre * Non-Diabetic	-2.90738	0.127031	1.2927	1.2927	Post * Diabetic up vs Pre * Diabetic	1.70271	0.340924	0.848958	-1.17791	Post * Non-Diabetic down vs Pre * Non-Diabetic	-1.01253	0.726158	1.05282	1.05282	Post * Diabetic up vs Post * Non-Diabetic	0.362793	0.12905	0.12905	2.41809	2.41809	0.440675	0.440675	1.96309	1.96309	5.74516	5.74516	1
4113	202217_at	8209	C21orf33	chromosome 21 open reading frame 33	NM_004649 /// NM_198155	0.11909	0.0233174	0.587006	1.22e-12	0.0102666	9.56999	0.135547	9.54292	0.210616	9.12115	0.377048	9.67247	0.142271	0.00256899	0.687272	-1.45503	Pre * Diabetic down vs Pre * Non-Diabetic	-4.31336	0.010108	1.36495	1.36495	Post * Diabetic up vs Pre * Diabetic	3.34815	0.256121	0.90713	-1.10238	Post * Non-Diabetic down vs Pre * Non-Diabetic	-1.22303	0.718665	1.03413	1.03413	Post * Diabetic up vs Post * Non-Diabetic	0.373241	3.0459	3.0459	7.1522	7.1522	0.320197	0.320197	5499.44	5499.44	11.1401	11.1401	1
8768	210667_s_at	8209	C21orf33	chromosome 21 open reading frame 33	NM_004649 /// NM_198155	0.986999	0.0860125	0.92169	0.125232	0.0118714	7.76428	0.222116	7.91384	0.33656	6.58551	1.33702	8.05068	0.350915	0.00662794	0.379854	-2.63259	Pre * Diabetic down vs Pre * Non-Diabetic	-3.63592	0.11272	1.68486	1.68486	Post * Diabetic up vs Pre * Diabetic	1.78134	0.147023	0.588224	-1.70003	Post * Non-Diabetic down vs Pre * Non-Diabetic	-1.60563	0.785128	1.08802	1.08802	Post * Diabetic up vs Post * Non-Diabetic	0.281964	0.000282608	0.000282608	3.6263	3.6263	0.010292	0.010292	2.93137	2.93137	10.4999	10.4999	1
17253	225795_at	91689	C22orf32	chromosome 22 open reading frame 32	NM_033318	0.765748	0.760256	0.89387	0.384584	0.00376836	9.92	0.193309	9.66513	0.349245	9.40524	0.338481	9.82575	0.188039	0.0422316	0.753294	-1.3275	Pre * Diabetic down vs Pre * Non-Diabetic	-2.41418	0.0430939	1.32911	1.32911	Post * Diabetic up vs Pre * Diabetic	2.40123	0.164289	0.80715	-1.23893	Post * Non-Diabetic down vs Pre * Non-Diabetic	-1.53106	0.139748	1.24043	1.24043	Post * Diabetic up vs Post * Non-Diabetic	1.63947	0.095033	0.095033	0.0983555	0.0983555	0.0189651	0.0189651	0.84599	0.84599	16.2711	16.2711	1
17252	225794_s_at	91689	C22orf32	chromosome 22 open reading frame 32	NM_033318	0.840514	0.560556	0.586646	0.752004	0.00768711	10.237	0.290081	9.97773	0.322879	10.0289	0.344002	10.143	0.179095	0.598348	0.935122	-1.06938	Pre * Diabetic down vs Pre * Non-Diabetic	-0.548453	0.245463	1.12605	1.12605	Post * Diabetic up vs Pre * Diabetic	1.25336	0.220688	0.851454	-1.17446	Post * Non-Diabetic down vs Pre * Non-Diabetic	-1.3284	0.145169	1.23671	1.23671	Post * Diabetic up vs Post * Non-Diabetic	1.6141	0.0432161	0.0432161	0.36244	0.36244	0.320826	0.320826	0.106979	0.106979	12.489	12.489	1
16531	224971_at	150590 /// 51263	C2orf15 /// MRPL30	chromosome 2 open reading frame 15 /// mitochondrial ribosomal protein L30	NM_016503 /// NM_144706 /// NM_145212 /// NM_145213 /// NR_028356	0.66933	0.726826	0.136541	0.202915	0.0126258	8.75065	0.232494	8.70868	0.231097	8.4786	0.23493	8.77826	0.203786	0.0702511	0.839418	-1.1913	Pre * Diabetic down vs Pre * Non-Diabetic	-2.08786	0.236146	1.11761	1.11761	Post * Diabetic up vs Pre * Diabetic	1.2808	0.106602	0.831831	-1.20217	Post * Non-Diabetic down vs Pre * Non-Diabetic	-1.81785	0.236893	1.12781	1.12781	Post * Diabetic up vs Post * Non-Diabetic	1.27857	0.196466	0.196466	0.129112	0.129112	2.73868	2.73868	1.92325	1.92325	10.2355	10.2355	1
15995	224173_s_at	150590 /// 51263	C2orf15 /// MRPL30	chromosome 2 open reading frame 15 /// mitochondrial ribosomal protein L30	NM_016503 /// NM_144706 /// NM_145212 /// NM_145213 /// NR_028356	0.840097	0.178899	0.415604	0.180154	0.0394585	6.72341	0.401077	7.03235	0.673431	5.7379	1.23767	7.081	0.666033	0.0258955	0.429141	-2.33023	Pre * Diabetic down vs Pre * Non-Diabetic	-2.72876	0.282715	1.4694	1.4694	Post * Diabetic up vs Pre * Diabetic	1.15166	0.215301	0.598391	-1.67115	Post * Non-Diabetic down vs Pre * Non-Diabetic	-1.34567	0.884171	1.0538	1.0538	Post * Diabetic up vs Post * Non-Diabetic	0.150402	0.043446	0.043446	2.08966	2.08966	0.736997	0.736997	2.15652	2.15652	6.04041	6.04041	1
13791	219783_at	54978	C2orf18	chromosome 2 open reading frame 18	NM_017877	0.0693422	0.277949	0.207727	0.838549	0.0460938	6.29261	0.13415	6.39404	0.168254	6.74919	0.25105	6.4703	0.246467	0.0399045	1.23334	1.23334	Pre * Diabetic up vs Pre * Non-Diabetic	2.45052	0.0123758	0.737226	-1.35644	Post * Diabetic down vs Pre * Diabetic	-3.21261	0.61718	0.946092	-1.05698	Post * Non-Diabetic down vs Pre * Non-Diabetic	-0.519944	0.690457	0.961061	-1.04052	Post * Diabetic down vs Post * Non-Diabetic	-0.412996	4.39421	4.39421	1.31639	1.31639	1.87848	1.87848	0.0443054	0.0443054	5.5607	5.5607	1
451	1554444_s_at	54978	C2orf18	chromosome 2 open reading frame 18	NM_017877	0.850793	0.114914	0.11795	0.591393	0.0235848	8.2735	0.259396	8.22963	0.147275	8.51904	0.484775	8.1333	0.162277	0.0236064	1.33128	1.33128	Pre * Diabetic up vs Pre * Non-Diabetic	2.78868	0.175946	0.876356	-1.14109	Post * Diabetic down vs Pre * Diabetic	-1.48461	0.410747	1.10109	1.10109	Post * Non-Diabetic up vs Pre * Non-Diabetic	0.86786	0.621046	1.05957	1.05957	Post * Diabetic up vs Post * Non-Diabetic	0.514147	0.037748	0.037748	2.9817	2.9817	3.068	3.068	0.3126	0.3126	7.78004	7.78004	1
13548	219329_s_at	51374	C2orf28	chromosome 2 open reading frame 28	NM_001170795 /// NM_016085 /// NM_080592	0.79484	0.404558	0.993008	0.291243	0.0181823	10.0347	0.202402	9.91448	0.237826	9.50657	0.557394	10.0085	0.14827	0.0322386	0.715845	-1.39695	Pre * Diabetic down vs Pre * Non-Diabetic	-2.58749	0.0947385	1.31267	1.31267	Post * Diabetic up vs Pre * Diabetic	1.8947	0.244553	0.816882	-1.22417	Post * Non-Diabetic down vs Pre * Non-Diabetic	-1.256	0.362976	1.15031	1.15031	Post * Diabetic up vs Post * Non-Diabetic	0.964638	0.0722862	0.0722862	0.757375	0.757375	8.17e-05	8.17e-05	1.27674	1.27674	8.75391	8.75391	1
16277	224695_at	55571	C2orf29	chromosome 2 open reading frame 29	NM_017546	0.496308	0.753496	0.883957	0.0528931	0.0160611	7.59069	0.291844	7.3805	0.166761	7.21597	0.318551	7.50387	0.207591	0.0905349	0.83603	-1.19613	Pre * Diabetic down vs Pre * Non-Diabetic	-1.92414	0.267762	1.14415	1.14415	Post * Diabetic up vs Pre * Diabetic	1.19107	0.0531436	0.76309	-1.31046	Post * Non-Diabetic down vs Pre * Non-Diabetic	-2.26694	0.0609305	1.25352	1.25352	Post * Diabetic up vs Post * Non-Diabetic	2.17928	0.507898	0.507898	0.104199	0.104199	0.0227048	0.0227048	5.15275	5.15275	9.24215	9.24215	1
15774	223560_s_at	55471	C2orf56	chromosome 2 open reading frame 56	NM_001083946 /// NM_018607 /// NM_144736	0.547095	0.628502	0.954439	0.133177	0.0384329	7.43714	0.319442	7.35392	0.268722	7.09829	0.361037	7.46063	0.252405	0.0831982	0.791667	-1.26316	Pre * Diabetic down vs Pre * Non-Diabetic	-1.97884	0.435656	1.11436	1.11436	Post * Diabetic up vs Pre * Diabetic	0.820574	0.118744	0.772861	-1.29389	Post * Non-Diabetic down vs Pre * Non-Diabetic	-1.74717	0.347623	1.14148	1.14148	Post * Diabetic up vs Post * Non-Diabetic	0.997742	0.395217	0.395217	0.249105	0.249105	0.00347487	0.00347487	2.79373	2.79373	6.12372	6.12372	1
2271	1568658_at	339804 /// 84542	C2orf74 /// KIAA1841	chromosome 2 open reading frame 74 /// KIAA1841	NM_001129993 /// NM_001143959 /// NM_001143960 /// NM_032506	0.598292	0.497226	0.300712	0.421922	0.0320428	6.91474	0.692997	6.98939	0.70283	6.59225	0.95276	7.17927	0.706834	0.224897	0.658311	-1.51904	Pre * Diabetic down vs Pre * Non-Diabetic	-1.31517	0.742312	1.07264	1.07264	Post * Diabetic up vs Pre * Diabetic	0.340413	0.268264	0.72667	-1.37614	Post * Non-Diabetic down vs Pre * Non-Diabetic	-1.18972	0.933626	0.971732	-1.02909	Post * Diabetic down vs Post * Non-Diabetic	-0.0859402	0.300896	0.300896	0.496259	0.496259	1.22411	1.22411	0.716401	0.716401	6.71541	6.71541	1
18799	227840_at	130355	C2orf76	chromosome 2 open reading frame 76	NM_001017927	0.359135	0.353943	0.741799	0.736571	0.0335082	6.03815	0.368004	5.83546	0.271498	5.60171	0.229983	6.02837	0.245857	0.0358934	0.736455	-1.35786	Pre * Diabetic down vs Pre * Non-Diabetic	-2.51848	0.0487566	1.38924	1.38924	Post * Diabetic up vs Pre * Diabetic	2.32214	0.580653	0.915206	-1.09265	Post * Non-Diabetic down vs Pre * Non-Diabetic	-0.575691	0.436449	1.11791	1.11791	Post * Diabetic up vs Post * Non-Diabetic	0.8191	0.946376	0.946376	0.944912	0.944912	0.116363	0.116363	0.121344	0.121344	6.5672	6.5672	1
19024	228195_at	84281	C2orf88	chromosome 2 open reading frame 88	NM_001042519 /// NM_001042520 /// NM_001042521 /// NM_032321	0.059761	0.0668925	0.409923	0.609506	0.0115323	6.35523	0.467022	6.19876	0.309737	5.33571	0.595276	6.29729	0.199162	0.00431984	0.520561	-1.92101	Pre * Diabetic down vs Pre * Non-Diabetic	-3.93604	0.0054932	2.13585	2.13585	Post * Diabetic up vs Pre * Diabetic	3.76648	0.945174	0.985032	-1.0152	Post * Non-Diabetic down vs Pre * Non-Diabetic	-0.0709573	0.530597	1.12873	1.12873	Post * Diabetic up vs Post * Non-Diabetic	0.655408	4.80361	4.80361	4.22497	4.22497	0.755958	0.755958	0.282497	0.282497	10.6257	10.6257	1
22257	236068_s_at	57415	C3orf14	chromosome 3 open reading frame 14	NM_020685	0.65637	0.976574	0.0754004	0.11038	0.041317	3.60509	0.592358	4.00306	0.280081	4.15226	0.662701	3.77336	0.338765	0.11705	1.3317	1.3317	Pre * Diabetic up vs Pre * Non-Diabetic	1.75661	0.328934	0.814191	-1.22821	Post * Diabetic down vs Pre * Diabetic	-1.03957	0.123383	1.43287	1.43287	Post * Non-Diabetic up vs Pre * Non-Diabetic	1.72193	0.163534	0.756705	-1.32152	Post * Diabetic down vs Post * Non-Diabetic	-1.53416	0.213464	0.213464	0.000906463	0.000906463	4.17112	4.17112	3.22231	3.22231	5.89624	5.89624	1
16813	225281_at	25871	C3orf17	chromosome 3 open reading frame 17	NM_001025072 /// NM_001025073 /// NM_015412 /// NR_027794 /// NR_027796	0.0127789	0.621486	0.3684	2.07e-12	0.0159345	8.1051	0.266028	7.86336	0.157381	7.77559	0.246324	7.87232	0.181121	0.325733	0.925168	-1.08088	Pre * Diabetic down vs Pre * Non-Diabetic	-1.04692	0.00325383	1.25659	1.25659	Post * Diabetic up vs Pre * Diabetic	4.1399	0.91438	1.00536	1.00536	Post * Non-Diabetic up vs Pre * Non-Diabetic	0.110962	0.0961577	1.15636	1.15636	Post * Diabetic up vs Post * Non-Diabetic	1.88504	10.1842	10.1842	0.259544	0.259544	0.90858	0.90858	4814.96	4814.96	9.27384	9.27384	1
17991	226688_at	285343	C3orf23	chromosome 3 open reading frame 23	NM_001029839 /// NM_001029840 /// NM_173826	0.605341	0.219026	0.616709	0.621483	0.0380225	7.94709	0.19559	7.83432	0.274395	7.32798	0.766127	8.00004	0.236101	0.0269277	0.624103	-1.6023	Pre * Diabetic down vs Pre * Non-Diabetic	-2.7035	0.0965528	1.45105	1.45105	Post * Diabetic up vs Pre * Diabetic	1.88237	0.428007	0.832911	-1.20061	Post * Non-Diabetic down vs Pre * Non-Diabetic	-0.834889	0.680356	1.08727	1.08727	Post * Diabetic up vs Post * Non-Diabetic	0.427405	0.289241	0.289241	1.71983	1.71983	0.271077	0.271077	0.263677	0.263677	6.15785	6.15785	1
17860	226524_at	285237	C3orf38	chromosome 3 open reading frame 38	NM_173824	0.70883	0.327801	0.521847	0.299187	0.0175155	5.84497	0.193365	5.62037	0.27799	4.96539	0.945968	5.78119	0.37185	0.0251599	0.568269	-1.75973	Pre * Diabetic down vs Pre * Non-Diabetic	-2.7474	0.0783001	1.58874	1.58874	Post * Diabetic up vs Pre * Diabetic	2.01801	0.272099	0.738739	-1.35366	Post * Non-Diabetic down vs Pre * Non-Diabetic	-1.17946	0.410694	1.22213	1.22213	Post * Diabetic up vs Post * Non-Diabetic	0.867963	0.149788	0.149788	1.05849	1.05849	0.448627	0.448627	1.23243	1.23243	8.8993	8.8993	1
1535	1559429_a_at	255798	C3orf43	chromosome 3 open reading frame 43	NM_001077657	0.511539	0.0270746	0.907164	0.97173	0.0175103	9.12424	0.543638	9.33318	0.438992	8.54676	0.332783	9.55295	0.245546	0.00411588	0.499772	-2.00091	Pre * Diabetic down vs Pre * Non-Diabetic	-3.97053	0.0567716	1.48588	1.48588	Post * Diabetic up vs Pre * Diabetic	2.22462	0.461176	0.850424	-1.17588	Post * Non-Diabetic down vs Pre * Non-Diabetic	-0.774023	0.508226	0.873211	-1.1452	Post * Diabetic down vs Post * Non-Diabetic	-0.692494	0.471884	0.471884	6.69418	6.69418	0.0144871	0.0144871	0.00133678	0.00133678	8.90047	8.90047	1
297	1553805_at	132200	C3orf49	chromosome 3 open reading frame 49	NM_138808 /// NR_026866	0.870546	0.911047	0.0831938	0.13895	0.00303592	4.37051	0.417408	4.70278	0.344965	4.89513	0.127782	4.60815	0.281179	0.0868168	1.23781	1.23781	Pre * Diabetic up vs Pre * Non-Diabetic	1.95131	0.0515597	0.784544	-1.27463	Post * Diabetic down vs Pre * Diabetic	-2.28633	0.142254	1.23066	1.23066	Post * Non-Diabetic up vs Pre * Non-Diabetic	1.62763	0.0880381	0.789102	-1.26726	Post * Diabetic down vs Post * Non-Diabetic	-1.94226	0.0283154	0.0283154	0.0131284	0.0131284	3.91594	3.91594	2.70035	2.70035	17.5598	17.5598	1
19910	229826_at	440957	C3orf78	chromosome 3 open reading frame 78	NM_001124767 /// NR_003192	0.551233	0.622096	0.779771	0.41153	0.0171917	7.33064	0.51552	7.11822	0.389365	6.93685	0.211644	7.47148	0.273758	0.0526598	0.704029	-1.4204	Pre * Diabetic down vs Pre * Non-Diabetic	-2.2728	0.305042	1.2048	1.2048	Post * Diabetic up vs Pre * Diabetic	1.09583	0.0836364	0.684679	-1.46054	Post * Non-Diabetic down vs Pre * Non-Diabetic	-1.97544	0.252106	1.23885	1.23885	Post * Diabetic up vs Post * Non-Diabetic	1.23433	0.386924	0.386924	0.258626	0.258626	0.0836447	0.0836447	0.750552	0.750552	8.97245	8.97245	1
13055	218646_at	54969	C4orf27	chromosome 4 open reading frame 27	NM_017867	0.407357	0.498632	0.3915	0.52997	0.0494372	7.58393	0.265111	7.43021	0.204705	7.18157	0.316876	7.47235	0.139336	0.06047	0.811436	-1.23238	Pre * Diabetic down vs Pre * Non-Diabetic	-2.18415	0.0691492	1.27279	1.27279	Post * Diabetic up vs Pre * Diabetic	2.09803	0.58115	0.932119	-1.07282	Post * Non-Diabetic down vs Pre * Non-Diabetic	-0.574919	0.364876	1.10799	1.10799	Post * Diabetic up vs Post * Non-Diabetic	0.960615	0.764665	0.764665	0.492946	0.492946	0.820492	0.820492	0.430906	0.430906	5.35115	5.35115	1
16193	224602_at	401152	C4orf3	chromosome 4 open reading frame 3	NM_001001701 /// NM_001170330	0.935498	0.291034	0.744463	0.218541	0.0241077	9.61417	0.123124	9.4645	0.0911911	8.97654	0.876399	9.67207	0.14752	0.0228865	0.624651	-1.60089	Pre * Diabetic down vs Pre * Non-Diabetic	-2.80877	0.162229	1.35727	1.35727	Post * Diabetic up vs Pre * Diabetic	1.53957	0.155995	0.71606	-1.39653	Post * Non-Diabetic down vs Pre * Non-Diabetic	-1.56594	0.393617	1.184	1.184	Post * Diabetic up vs Post * Non-Diabetic	0.901571	0.00697393	0.00697393	1.24265	1.24265	0.113871	0.113871	1.78287	1.78287	7.70095	7.70095	1
4784	203024_s_at	56951	C5orf15	chromosome 5 open reading frame 15	NM_020199	0.57916	0.286785	0.115569	0.31862	0.0143551	8.83468	0.18803	8.62316	0.183908	8.22886	0.69051	8.74644	0.139124	0.0196334	0.682972	-1.46419	Pre * Diabetic down vs Pre * Non-Diabetic	-2.90853	0.0535251	1.39132	1.39132	Post * Diabetic up vs Pre * Diabetic	2.26236	0.30831	0.837024	-1.19471	Post * Non-Diabetic down vs Pre * Non-Diabetic	-1.08794	0.414178	1.13525	1.13525	Post * Diabetic up vs Post * Non-Diabetic	0.861229	0.334094	0.334094	1.26607	1.26607	3.1151	3.1151	1.13093	1.13093	9.69794	9.69794	1
23414	239380_at	202299	C5orf27	chromosome 5 open reading frame 27	NM_175616 /// NR_026936	0.103284	0.617632	0.49591	0.660929	0.0193219	4.64908	0.154024	4.81603	0.24059	5.2375	0.360974	4.87411	0.123092	0.0426963	1.26768	1.26768	Pre * Diabetic up vs Pre * Non-Diabetic	2.40717	0.0112044	0.683653	-1.46273	Post * Diabetic down vs Pre * Diabetic	-3.27901	0.929419	1.01151	1.01151	Post * Non-Diabetic up vs Pre * Non-Diabetic	0.0914042	0.198586	0.85679	-1.16715	Post * Diabetic down vs Post * Non-Diabetic	-1.40171	3.38005	3.38005	0.265396	0.265396	0.508866	0.508866	0.207387	0.207387	8.52035	8.52035	1
17561	226159_at	285636	C5orf51	chromosome 5 open reading frame 51	NM_175921	0.810827	0.0479181	0.118688	0.132984	0.0234487	6.53133	0.376071	6.52467	0.338788	5.9135	0.722806	6.7468	0.289515	0.00570077	0.551179	-1.81429	Pre * Diabetic down vs Pre * Non-Diabetic	-3.74056	0.196515	1.30439	1.30439	Post * Diabetic up vs Pre * Diabetic	1.40894	0.126243	0.707482	-1.41346	Post * Non-Diabetic down vs Pre * Non-Diabetic	-1.70682	0.930275	1.01621	1.01621	Post * Diabetic up vs Post * Non-Diabetic	0.0902922	0.0612085	0.0612085	5.07694	5.07694	3.05367	3.05367	2.79694	2.79694	7.80098	7.80098	1
25571	39817_s_at	10591	C6orf108	chromosome 6 open reading frame 108	NM_006443 /// NM_199184	0.577896	0.906215	0.0600597	0.318816	0.0404961	7.44316	0.354828	7.30325	0.27161	7.26886	0.392153	7.51429	0.111688	0.189173	0.863665	-1.15786	Pre * Diabetic down vs Pre * Non-Diabetic	-1.43511	0.102691	1.21316	1.21316	Post * Diabetic up vs Pre * Diabetic	1.84225	0.546495	0.925552	-1.08044	Post * Non-Diabetic down vs Pre * Non-Diabetic	-0.629627	0.310407	1.13205	1.13205	Post * Diabetic up vs Post * Non-Diabetic	1.0829	0.336372	0.336372	0.0146011	0.0146011	4.78961	4.78961	1.12996	1.12996	5.95888	5.95888	1
5697	204238_s_at	10591	C6orf108	chromosome 6 open reading frame 108	NM_006443 /// NM_199184	0.623431	0.198969	0.0100755	0.214477	0.00543189	6.87254	0.544901	6.84875	0.373558	6.25182	0.445659	7.16654	0.362615	0.00543307	0.579603	-1.72532	Pre * Diabetic down vs Pre * Non-Diabetic	-3.77418	0.11058	1.37012	1.37012	Post * Diabetic up vs Pre * Diabetic	1.7939	0.0360488	0.627591	-1.59339	Post * Non-Diabetic down vs Pre * Non-Diabetic	-2.51571	0.181876	1.26536	1.26536	Post * Diabetic up vs Post * Non-Diabetic	1.46202	0.260693	0.260693	1.89231	1.89231	11.2246	11.2246	1.81802	1.81802	14.2456	14.2456	1
10425	213312_at	57150	C6orf162	chromosome 6 open reading frame 162	NM_001042493 /// NM_020425	0.369469	0.649083	0.585722	0.421609	0.0450377	6.44081	0.265731	6.12397	0.244629	5.37515	1.19796	6.04239	0.335579	0.102106	0.628625	-1.59077	Pre * Diabetic down vs Pre * Non-Diabetic	-1.84597	0.060823	1.82254	1.82254	Post * Diabetic up vs Pre * Diabetic	2.18042	0.706077	0.885334	-1.12952	Post * Non-Diabetic down vs Pre * Non-Diabetic	-0.390898	0.388341	1.29408	1.29408	Post * Diabetic up vs Post * Non-Diabetic	0.912168	0.904315	0.904315	0.220021	0.220021	0.322445	0.322445	0.717408	0.717408	5.63095	5.63095	1
10427	213314_at	57150	C6orf162	chromosome 6 open reading frame 162	NM_001042493 /// NM_020425	0.446673	0.223891	0.455833	0.331191	0.0225217	5.77363	0.478382	5.19599	0.254517	5.09294	0.519684	5.15267	0.308546	0.790283	0.956856	-1.04509	Pre * Diabetic down vs Pre * Non-Diabetic	-0.275003	0.0556389	1.43419	1.43419	Post * Diabetic up vs Pre * Diabetic	2.23754	0.573853	0.894194	-1.11833	Post * Non-Diabetic down vs Pre * Non-Diabetic	-0.58628	0.044138	1.53469	1.53469	Post * Diabetic up vs Post * Non-Diabetic	2.38589	0.640412	0.640412	1.68115	1.68115	0.614064	0.614064	1.07004	1.07004	7.94788	7.94788	1
15778	223576_at	51250	C6orf203	chromosome 6 open reading frame 203	NM_001142468 /// NM_001142470 /// NM_016487	0.374358	0.0349758	0.373489	0.793105	0.0188494	8.35962	0.274946	8.28984	0.207272	7.89802	0.395394	8.52802	0.208198	0.00403655	0.633945	-1.57742	Pre * Diabetic down vs Pre * Non-Diabetic	-3.98444	0.0362261	1.4035	1.4035	Post * Diabetic up vs Pre * Diabetic	2.51256	0.434156	0.887128	-1.12723	Post * Non-Diabetic down vs Pre * Non-Diabetic	-0.823367	0.982224	1.00295	1.00295	Post * Diabetic up vs Post * Non-Diabetic	0.0229862	0.885047	0.885047	5.94324	5.94324	0.888442	0.888442	0.0735484	0.0735484	8.61503	8.61503	1
17268	225812_at	619208	C6orf225	chromosome 6 open reading frame 225	NM_001033564	0.302189	0.558789	0.862469	0.802065	0.0128686	6.77651	0.447794	6.40059	0.26572	6.01499	0.676385	6.67089	0.334244	0.0425951	0.634996	-1.57481	Pre * Diabetic down vs Pre * Non-Diabetic	-2.40869	0.0246657	1.75047	1.75047	Post * Diabetic up vs Pre * Diabetic	2.76024	0.545981	0.863994	-1.15742	Post * Non-Diabetic down vs Pre * Non-Diabetic	-0.630454	0.268494	1.28651	1.28651	Post * Diabetic up vs Post * Non-Diabetic	1.1891	1.21612	1.21612	0.365774	0.365774	0.032003	0.032003	0.0671576	0.0671576	10.1546	10.1546	1
18323	227124_at	221710	C6orf228	chromosome 6 open reading frame 228	NM_001135575	0.38806	0.160678	0.493725	0.99396	0.0409614	7.92911	0.27596	7.76453	0.300396	7.35797	0.557457	7.95914	0.21877	0.0192325	0.649	-1.54083	Pre * Diabetic down vs Pre * Non-Diabetic	-2.92199	0.0587669	1.48468	1.48468	Post * Diabetic up vs Pre * Diabetic	2.20247	0.54772	0.887847	-1.12632	Post * Non-Diabetic down vs Pre * Non-Diabetic	-0.62766	0.632975	1.08528	1.08528	Post * Diabetic up vs Post * Non-Diabetic	0.496382	0.833086	0.833086	2.29576	2.29576	0.514206	0.514206	6.1e-05	6.1e-05	5.92318	5.92318	1
18069	226780_s_at	154791	C7orf55	chromosome 7 open reading frame 55	NM_197964	0.148303	0.982693	0.603939	0.033408	0.00327967	9.45584	0.216519	9.24958	0.341253	9.09566	0.223617	9.49595	0.185735	0.0291524	0.780782	-1.28077	Pre * Diabetic down vs Pre * Non-Diabetic	-2.65228	0.382193	1.10327	1.10327	Post * Diabetic up vs Pre * Diabetic	0.924649	0.00922488	0.670226	-1.49203	Post * Non-Diabetic down vs Pre * Non-Diabetic	-3.40987	0.0434083	1.28526	1.28526	Post * Diabetic up vs Post * Non-Diabetic	2.39657	2.55946	2.55946	0.000494687	0.000494687	0.291534	0.291534	6.57707	6.57707	17.0912	17.0912	1
18070	226781_at	154791	C7orf55	chromosome 7 open reading frame 55	NM_197964	0.421188	0.707371	0.877158	0.0260375	0.00474976	9.03445	0.249085	8.75978	0.331373	8.36305	0.585005	8.99927	0.245191	0.015361	0.666017	-1.50146	Pre * Diabetic down vs Pre * Non-Diabetic	-3.06944	0.156183	1.2862	1.2862	Post * Diabetic up vs Pre * Diabetic	1.56513	0.02191	0.617931	-1.6183	Post * Non-Diabetic down vs Pre * Non-Diabetic	-2.83708	0.05769	1.38629	1.38629	Post * Diabetic up vs Post * Non-Diabetic	2.21433	0.718767	0.718767	0.149222	0.149222	0.0254698	0.0254698	7.42684	7.42684	14.9672	14.9672	1
16461	224890_s_at	389541	C7orf59	chromosome 7 open reading frame 59	NM_001008395	0.0150793	0.380363	0.399354	2.37e-12	0.00120401	7.64552	0.222498	7.47165	0.139036	7.26562	0.246597	7.57289	0.111334	0.0157661	0.800442	-1.24931	Pre * Diabetic down vs Pre * Non-Diabetic	-3.05229	0.000725181	1.30125	1.30125	Post * Diabetic up vs Pre * Diabetic	5.30366	0.206775	0.941937	-1.06164	Post * Non-Diabetic down vs Pre * Non-Diabetic	-1.37376	0.219783	1.10578	1.10578	Post * Diabetic up vs Post * Non-Diabetic	1.33128	9.49651	9.49651	0.842224	0.842224	0.792398	0.792398	4653.44	4653.44	23.9439	23.9439	1
18993	228149_at	154743	C7orf60	chromosome 7 open reading frame 60	NM_152556	0.419018	0.574508	0.272147	0.411737	0.0350973	6.27032	0.234754	5.99235	0.1792	5.64073	0.584517	6.06734	0.27685	0.0532658	0.734007	-1.36238	Pre * Diabetic down vs Pre * Non-Diabetic	-2.26547	0.05809	1.44256	1.44256	Post * Diabetic up vs Pre * Diabetic	2.2099	0.483569	0.879422	-1.13711	Post * Non-Diabetic down vs Pre * Non-Diabetic	-0.73458	0.256809	1.20403	1.20403	Post * Diabetic up vs Post * Non-Diabetic	1.22111	0.725804	0.725804	0.336831	0.336831	1.39083	1.39083	0.749856	0.749856	6.41552	6.41552	1
16331	224751_at	100289196 /// 100508939 /// 647087	C7orf73 /// LOC100289196 /// LOC100508939	chromosome 7 open reading frame 73 /// chromosome 7 open reading frame 73 pseudogene //	NM_001130929 /// XM_002342722 /// XM_002344280 /// XM_003120035 /// XR_113072	0.824157	0.198195	0.606068	0.547016	0.0386426	8.50776	0.108144	8.40298	0.257924	7.93848	0.789659	8.63302	0.261218	0.0239842	0.615296	-1.62523	Pre * Diabetic down vs Pre * Non-Diabetic	-2.77839	0.145031	1.38517	1.38517	Post * Diabetic up vs Pre * Diabetic	1.61474	0.300524	0.783161	-1.27688	Post * Non-Diabetic down vs Pre * Non-Diabetic	-1.10686	0.677437	1.08827	1.08827	Post * Diabetic up vs Post * Non-Diabetic	0.431586	0.0527207	0.0527207	1.89943	1.89943	0.288056	0.288056	0.395378	0.395378	6.10646	6.10646	1
16332	224752_at	100289196 /// 100508939 /// 647087	C7orf73 /// LOC100289196 /// LOC100508939	chromosome 7 open reading frame 73 /// chromosome 7 open reading frame 73 pseudogene //	NM_001130929 /// XM_002342722 /// XM_002344280 /// XM_003120035 /// XR_113072	0.945387	0.258763	0.961053	0.422044	0.0316943	9.05571	0.13638	8.97243	0.234378	8.60327	0.496887	9.18435	0.378095	0.0262325	0.676688	-1.47779	Pre * Diabetic down vs Pre * Non-Diabetic	-2.7204	0.190983	1.26865	1.26865	Post * Diabetic up vs Pre * Diabetic	1.42858	0.192446	0.772167	-1.29506	Post * Non-Diabetic down vs Pre * Non-Diabetic	-1.42334	0.528681	1.11178	1.11178	Post * Diabetic up vs Post * Non-Diabetic	0.658546	0.00499579	0.00499579	1.43377	1.43377	0.00253837	0.00253837	0.716007	0.716007	6.75192	6.75192	1
17029	225534_at	114926	C8orf40	chromosome 8 open reading frame 40	NM_001135674 /// NM_001135675 /// NM_001135676 /// NM_138436	0.556468	0.0869813	0.263432	0.566532	0.0432091	9.701	0.293127	9.62428	0.134771	9.17347	0.611721	9.77373	0.187593	0.0126659	0.648475	-1.54208	Pre * Diabetic down vs Pre * Non-Diabetic	-3.19718	0.0896291	1.37398	1.37398	Post * Diabetic up vs Pre * Diabetic	1.93066	0.419878	0.862765	-1.15906	Post * Non-Diabetic down vs Pre * Non-Diabetic	-0.850298	0.83641	1.03272	1.03272	Post * Diabetic up vs Post * Non-Diabetic	0.213325	0.376605	0.376605	3.60048	3.60048	1.44679	1.44679	0.357317	0.357317	5.7577	5.7577	1
17566	226165_at	401466	C8orf59	chromosome 8 open reading frame 59	NM_001099670 /// NM_001099671 /// NM_001099672 /// NM_001099673	0.8307	0.636398	0.918472	0.828697	0.0499736	9.27344	0.252498	9.15799	0.249277	9.09615	0.0961051	9.34805	0.250076	0.121129	0.840254	-1.19012	Pre * Diabetic down vs Pre * Non-Diabetic	-1.73408	0.334063	1.11406	1.11406	Post * Diabetic up vs Pre * Diabetic	1.02792	0.248556	0.859238	-1.16382	Post * Non-Diabetic down vs Pre * Non-Diabetic	-1.24445	0.468907	1.08945	1.08945	Post * Diabetic up vs Post * Non-Diabetic	0.760266	0.048799	0.048799	0.237679	0.237679	0.011159	0.011159	0.0499827	0.0499827	5.31922	5.31922	1
16432	224860_at	90871	C9orf123	chromosome 9 open reading frame 123	NM_033428	0.663744	0.131949	0.302934	0.129829	0.0306987	6.8828	0.315902	6.81929	0.173812	6.23444	0.649362	6.84435	0.176094	0.0135209	0.653834	-1.52944	Pre * Diabetic down vs Pre * Non-Diabetic	-3.15379	0.090662	1.36991	1.36991	Post * Diabetic up vs Pre * Diabetic	1.92324	0.302304	0.826677	-1.20966	Post * Non-Diabetic down vs Pre * Non-Diabetic	-1.1025	0.607661	1.08349	1.08349	Post * Diabetic up vs Post * Non-Diabetic	0.534296	0.203687	0.203687	2.69103	2.69103	1.21211	1.21211	2.85037	2.85037	6.8591	6.8591	1
16450	224879_at	90871	C9orf123	chromosome 9 open reading frame 123	NM_033428	0.688527	0.540077	0.742577	0.558679	0.00840048	10.2939	0.251866	10.051	0.250004	9.83575	0.264339	10.2537	0.194543	0.0224429	0.748783	-1.3355	Pre * Diabetic down vs Pre * Non-Diabetic	-2.82147	0.0465663	1.32103	1.32103	Post * Diabetic up vs Pre * Diabetic	2.35158	0.176715	0.825358	-1.2116	Post * Non-Diabetic down vs Pre * Non-Diabetic	-1.48164	0.153982	1.19846	1.19846	Post * Diabetic up vs Post * Non-Diabetic	1.57466	0.172841	0.172841	0.40243	0.40243	0.115633	0.115633	0.372309	0.372309	12.0646	12.0646	1
14818	222195_s_at	51531	C9orf156	chromosome 9 open reading frame 156	NM_016481	0.450356	0.821704	0.695015	0.0782153	0.0217374	5.62459	0.32	5.38412	0.347785	5.03878	0.899912	5.49055	0.253032	0.194398	0.767379	-1.30314	Pre * Diabetic down vs Pre * Non-Diabetic	-1.4164	0.45077	1.16979	1.16979	Post * Diabetic up vs Pre * Diabetic	0.792788	0.0839139	0.637435	-1.56879	Post * Non-Diabetic down vs Pre * Non-Diabetic	-1.9733	0.141647	1.40825	1.40825	Post * Diabetic up vs Post * Non-Diabetic	1.63048	0.629707	0.629707	0.0535253	0.0535253	0.165262	0.165262	4.07518	4.07518	8.07825	8.07825	1
13926	220050_at	11092	C9orf9	chromosome 9 open reading frame 9	NM_018956	0.0918699	0.264492	0.980848	0.237484	0.0385736	7.66033	0.496607	7.81907	0.241831	7.61231	0.726126	8.26306	0.25278	0.057842	0.652223	-1.53322	Pre * Diabetic down vs Pre * Non-Diabetic	-2.21264	0.472298	0.875936	-1.14164	Post * Diabetic down vs Pre * Diabetic	-0.754279	0.0346782	0.577507	-1.73158	Post * Non-Diabetic down vs Pre * Non-Diabetic	-2.5406	0.960904	0.98926	-1.01086	Post * Diabetic down vs Post * Non-Diabetic	-0.0505755	3.6659	3.6659	1.39749	1.39749	0.000613384	0.000613384	1.63022	1.63022	6.11213	6.11213	1
13623	219464_at	23632	CA14	carbonic anhydrase XIV	NM_012113	0.428682	0.258782	0.00837284	0.521151	0.000306038	6.79533	1.12151	6.78713	0.733401	5.33772	0.862501	6.99779	0.581523	0.00699072	0.367684	-2.71973	Pre * Diabetic down vs Pre * Non-Diabetic	-3.59917	0.0064231	2.42525	2.42525	Post * Diabetic up vs Pre * Diabetic	3.65764	0.158347	0.625217	-1.59945	Post * Non-Diabetic down vs Pre * Non-Diabetic	-1.55588	0.278165	1.42627	1.42627	Post * Diabetic up vs Post * Non-Diabetic	1.16347	0.69492	0.69492	1.43365	1.43365	12.0802	12.0802	0.450169	0.450169	36.5981	36.5981	1
12387	217873_at	51719	CAB39	calcium binding protein 39	NM_001130849 /// NM_001130850 /// NM_016289	0.941866	0.184494	0.173409	0.50831	0.0428515	9.89679	0.183354	9.8235	0.0836389	9.60508	0.490787	9.97333	0.140969	0.025472	0.762124	-1.31212	Pre * Diabetic down vs Pre * Non-Diabetic	-2.73942	0.193365	1.17156	1.17156	Post * Diabetic up vs Pre * Diabetic	1.42006	0.28169	0.866497	-1.15407	Post * Non-Diabetic down vs Pre * Non-Diabetic	-1.1543	0.794537	1.03044	1.03044	Post * Diabetic up vs Post * Non-Diabetic	0.269269	0.00566212	0.00566212	2.03182	2.03182	2.23345	2.23345	0.479354	0.479354	5.78328	5.78328	1
9208	211761_s_at	27101	CACYBP	calcyclin binding protein	NM_001007214 /// NM_014412	0.980768	0.550548	0.689386	0.9949	0.0433925	9.33003	0.37484	9.19284	0.21347	9.11918	0.22944	9.40509	0.194588	0.0992934	0.814584	-1.22762	Pre * Diabetic down vs Pre * Non-Diabetic	-1.86416	0.233144	1.15681	1.15681	Post * Diabetic up vs Pre * Diabetic	1.28983	0.319932	0.869084	-1.15064	Post * Non-Diabetic down vs Pre * Non-Diabetic	-1.06038	0.530341	1.08427	1.08427	Post * Diabetic up vs Post * Non-Diabetic	0.655826	0.000618499	0.000618499	0.381616	0.381616	0.171826	0.171826	4.35e-05	4.35e-05	5.74468	5.74468	1
23773	240433_x_at	253559	CADM2	cell adhesion molecule 2	NM_001167674 /// NM_001167675 /// NM_001256502 /// NM_001256503 /// NM_001256504 /// NM	0.439291	0.439169	0.174858	0.493459	0.0475976	4.29833	0.370411	3.86208	0.809281	3.95245	0.356943	4.29362	0.244702	0.43045	0.839954	-1.19054	Pre * Diabetic down vs Pre * Non-Diabetic	-0.830297	0.562964	1.15534	1.15534	Post * Diabetic up vs Pre * Diabetic	0.603387	0.100688	0.612563	-1.63249	Post * Non-Diabetic down vs Pre * Non-Diabetic	-1.85509	0.0867864	1.58421	1.58421	Post * Diabetic up vs Post * Non-Diabetic	1.95153	0.662323	0.662323	0.649111	0.649111	2.21659	2.21659	0.51486	0.51486	5.46412	5.46412	1
432	1554367_at	255022	CALHM1	calcium homeostasis modulator 1	NM_001001412	0.270076	0.873688	0.541686	0.6831	0.0309709	4.31053	0.160143	4.7045	0.217675	5.01205	0.40633	4.71167	0.582344	0.232688	1.24321	1.24321	Pre * Diabetic up vs Pre * Non-Diabetic	1.29121	0.0362487	0.644847	-1.55075	Post * Diabetic down vs Pre * Diabetic	-2.51216	0.824637	1.04775	1.04775	Post * Non-Diabetic up vs Pre * Non-Diabetic	0.22897	0.19479	0.765147	-1.30694	Post * Diabetic down vs Post * Non-Diabetic	-1.41501	1.40389	1.40389	0.0266018	0.0266018	0.40625	0.40625	0.179336	0.179336	6.82936	6.82936	1
2701	200655_s_at	801 /// 805 /// 808	CALM1 /// CALM2 /// CALM3	calmodulin 1 (phosphorylase kinase, delta) /// calmodulin 2 (phosphorylase kinase, delt	NM_001166106 /// NM_001743 /// NM_005184 /// NM_006888	0.472976	0.993994	0.0220477	0.0512984	0.0186176	11.1708	0.194346	11.1011	0.422548	11.5332	0.264678	11.2011	0.204066	0.202824	1.17045	1.17045	Pre * Diabetic up vs Pre * Non-Diabetic	1.38713	0.498317	0.926713	-1.07908	Post * Diabetic down vs Pre * Diabetic	-0.709246	0.106322	1.26745	1.26745	Post * Non-Diabetic up vs Pre * Non-Diabetic	1.81957	0.252011	0.855789	-1.16851	Post * Diabetic down vs Post * Non-Diabetic	-1.2346	0.567137	0.567137	5.96e-05	5.96e-05	8.02596	8.02596	5.24218	5.24218	8.66258	8.66258	1
2699	200653_s_at	801 /// 805 /// 808	CALM1 /// CALM2 /// CALM3	calmodulin 1 (phosphorylase kinase, delta) /// calmodulin 2 (phosphorylase kinase, delt	NM_001166106 /// NM_001743 /// NM_005184 /// NM_006888	0.579364	0.484709	0.0175058	0.100681	0.0433033	10.9529	0.303888	10.975	0.333332	11.2466	0.326507	11.0791	0.230893	0.687254	1.04792	1.04792	Pre * Diabetic up vs Pre * Non-Diabetic	0.417555	0.563079	0.938551	-1.06547	Post * Diabetic down vs Pre * Diabetic	-0.603204	0.186782	1.203	1.203	Post * Non-Diabetic up vs Pre * Non-Diabetic	1.44382	0.14428	0.817561	-1.22315	Post * Diabetic down vs Post * Non-Diabetic	-1.6182	0.333728	0.333728	0.52652	0.52652	8.90146	8.90146	3.4415	3.4415	5.751	5.751	1
12062	217196_s_at	23271	CAMSAP2	calmodulin regulated spectrin-associated protein family, member 2	NM_203459	0.363047	0.723295	0.468981	0.120616	0.0192146	5.46416	0.616181	5.34288	0.410996	4.93981	1.10604	5.50965	0.429572	0.16341	0.684839	-1.4602	Pre * Diabetic down vs Pre * Non-Diabetic	-1.53467	0.727946	1.08066	1.08066	Post * Diabetic up vs Pre * Diabetic	0.360306	0.0962346	0.603255	-1.65767	Post * Non-Diabetic down vs Pre * Non-Diabetic	-1.88452	0.472089	1.22681	1.22681	Post * Diabetic up vs Post * Non-Diabetic	0.754647	0.930237	0.930237	0.132638	0.132638	0.577804	0.577804	3.01673	3.01673	8.54159	8.54159	1
17164	225693_s_at	23261	CAMTA1	calmodulin binding transcription activator 1	NM_001195563 /// NM_001242701 /// NM_015215 /// NR_038934	0.683892	0.0402224	0.433458	0.705091	0.00728363	9.29135	0.0875863	9.17646	0.185472	8.84612	0.424365	9.44139	0.0998383	0.00230757	0.656366	-1.52354	Pre * Diabetic down vs Pre * Non-Diabetic	-4.39322	0.0393342	1.33156	1.33156	Post * Diabetic up vs Pre * Diabetic	2.45975	0.136042	0.81584	-1.22573	Post * Non-Diabetic down vs Pre * Non-Diabetic	-1.65733	0.537015	1.07128	1.07128	Post * Diabetic up vs Post * Non-Diabetic	0.644945	0.178379	0.178379	5.55104	5.55104	0.680081	0.680081	0.153888	0.153888	12.7517	12.7517	1
17163	225692_at	23261	CAMTA1	calmodulin binding transcription activator 1	NM_001195563 /// NM_001242701 /// NM_015215 /// NR_038934	0.77796	0.375569	0.549772	0.402259	0.0254467	9.92082	0.218791	9.79187	0.24956	9.79308	0.109901	10.032	0.112622	0.0508955	0.835387	-1.19705	Pre * Diabetic down vs Pre * Non-Diabetic	-2.29463	0.125898	1.14452	1.14452	Post * Diabetic up vs Pre * Diabetic	1.70862	0.360279	0.91337	-1.09485	Post * Non-Diabetic down vs Pre * Non-Diabetic	-0.970376	0.61638	1.0468	1.0468	Post * Diabetic up vs Post * Non-Diabetic	0.521146	0.0850708	0.0850708	0.860038	0.860038	0.389838	0.389838	0.782226	0.782226	7.50795	7.50795	1
2544	200001_at	826	CAPNS1	calpain, small subunit 1	NM_001003962 /// NM_001749	0.646096	0.959606	0.441332	0.315205	0.0224166	8.94417	0.175976	8.89164	0.29646	8.74903	0.146923	8.94025	0.305301	0.29593	0.894482	-1.11797	Pre * Diabetic down vs Pre * Non-Diabetic	-1.11821	0.463553	1.06679	1.06679	Post * Diabetic up vs Pre * Diabetic	0.769778	0.197875	0.862209	-1.15981	Post * Non-Diabetic down vs Pre * Non-Diabetic	-1.40418	0.378816	1.10672	1.10672	Post * Diabetic up vs Post * Non-Diabetic	0.931567	0.227562	0.227562	0.00269683	0.00269683	0.656201	0.656201	1.1481	1.1481	7.96501	7.96501	1
3248	201237_at	830	CAPZA2	capping protein (actin filament) muscle Z-line, alpha 2	NM_006136	0.229947	0.0558453	0.127732	0.779828	0.0189952	10.5123	0.141793	10.3972	0.171574	10.0125	0.456422	10.5067	0.108664	0.00535878	0.694662	-1.43955	Pre * Diabetic down vs Pre * Non-Diabetic	-3.78383	0.022462	1.39088	1.39088	Post * Diabetic up vs Pre * Diabetic	2.82092	0.565687	0.928747	-1.07672	Post * Non-Diabetic down vs Pre * Non-Diabetic	-0.59909	0.722064	1.04032	1.04032	Post * Diabetic up vs Post * Non-Diabetic	0.368497	1.68886	1.68886	4.67768	4.67768	2.88684	2.88684	0.0836003	0.0836003	8.58549	8.58549	1
19299	228641_at	22900	CARD8	caspase recruitment domain family, member 8	NM_001184900 /// NM_001184901 /// NM_001184902 /// NM_001184903 /// NM_001184904 /// NM	0.929601	0.670113	0.423807	0.0134396	0.0218507	4.4046	0.503742	4.25379	0.273335	3.69535	0.69608	3.92386	0.204577	0.359737	0.875682	-1.14197	Pre * Diabetic down vs Pre * Non-Diabetic	-0.971533	0.166565	1.2226	1.2226	Post * Diabetic up vs Pre * Diabetic	1.52176	0.297167	0.83756	-1.19394	Post * Non-Diabetic down vs Pre * Non-Diabetic	-1.11514	0.145721	1.27825	1.27825	Post * Diabetic up vs Post * Non-Diabetic	1.61157	0.00831147	0.00831147	0.192574	0.192574	0.710352	0.710352	9.97165	9.97165	8.05906	8.05906	1
4573	202763_at	836	CASP3	caspase 3, apoptosis-related cysteine peptidase	NM_004346 /// NM_032991	0.623155	0.572394	0.944268	0.913623	0.0347573	6.11209	0.228566	5.71404	0.197092	5.68307	0.441252	5.90815	0.324362	0.284528	0.858009	-1.16549	Pre * Diabetic down vs Pre * Non-Diabetic	-1.14699	0.0949239	1.33364	1.33364	Post * Diabetic up vs Pre * Diabetic	1.89343	0.397905	0.860751	-1.16178	Post * Non-Diabetic down vs Pre * Non-Diabetic	-0.893036	0.0939707	1.32939	1.32939	Post * Diabetic up vs Post * Non-Diabetic	1.89998	0.261116	0.261116	0.340629	0.340629	0.00520297	0.00520297	0.0125321	0.0125321	6.44723	6.44723	1
8056	209310_s_at	837	CASP4	caspase 4, apoptosis-related cysteine peptidase	NM_001225 /// NM_033306 /// NM_033307	0.105466	0.805128	0.3829	0.713635	0.0331158	4.89315	0.684176	4.77532	0.23325	4.31126	0.623551	4.53143	0.234821	0.396913	0.849148	-1.17765	Pre * Diabetic down vs Pre * Non-Diabetic	-0.895004	0.0180842	1.43724	1.43724	Post * Diabetic up vs Pre * Diabetic	2.96224	0.444701	1.13647	1.13647	Post * Non-Diabetic up vs Pre * Non-Diabetic	0.803869	0.720844	1.07388	1.07388	Post * Diabetic up vs Post * Non-Diabetic	0.370198	3.33006	3.33006	0.0641875	0.0641875	0.852308	0.852308	0.144613	0.144613	6.60607	6.60607	1
9072	211464_x_at	839	CASP6	caspase 6, apoptosis-related cysteine peptidase	NM_001226 /// NM_032992	0.725055	0.70511	0.678303	0.681173	0.021915	8.95387	0.496006	9.1048	0.474113	9.22974	0.531269	8.83156	0.459519	0.222647	1.32118	1.32118	Pre * Diabetic up vs Pre * Non-Diabetic	1.32222	0.442093	0.874994	-1.14286	Post * Diabetic down vs Pre * Diabetic	-0.80866	0.249146	1.2992	1.2992	Post * Non-Diabetic up vs Pre * Non-Diabetic	1.24276	0.621129	0.889796	-1.12385	Post * Diabetic down vs Post * Non-Diabetic	-0.514024	0.132735	0.132735	0.151669	0.151669	0.185197	0.185197	0.181677	0.181677	8.04822	8.04822	1
8815	210775_x_at	842	CASP9	caspase 9, apoptosis-related cysteine peptidase	NM_001229 /// NM_032996	0.700273	0.425187	0.575525	0.146611	0.045141	5.57985	0.107465	5.41976	0.142401	4.76291	1.0182	5.40251	0.112934	0.048689	0.648502	-1.54202	Pre * Diabetic down vs Pre * Non-Diabetic	-2.32302	0.122488	1.47088	1.47088	Post * Diabetic up vs Pre * Diabetic	1.72673	0.354699	0.791431	-1.26353	Post * Non-Diabetic down vs Pre * Non-Diabetic	-0.98235	0.395927	1.20525	1.20525	Post * Diabetic up vs Post * Non-Diabetic	0.896964	0.159268	0.159268	0.691127	0.691127	0.340671	0.340671	2.58407	2.58407	5.62398	5.62398	1
10639	213626_at	84869	CBR4	carbonyl reductase 4	NM_032783	0.743831	0.0936892	0.159276	0.0928259	0.0312651	8.21967	0.111449	8.18131	0.25738	7.61722	0.647509	8.2026	0.201847	0.0106886	0.661196	-1.51241	Pre * Diabetic down vs Pre * Non-Diabetic	-3.3106	0.106067	1.31843	1.31843	Post * Diabetic up vs Pre * Diabetic	1.82114	0.269599	0.827009	-1.20918	Post * Non-Diabetic down vs Pre * Non-Diabetic	-1.18613	0.714975	1.05409	1.05409	Post * Diabetic up vs Post * Non-Diabetic	0.378404	0.114459	0.114459	3.43106	3.43106	2.40854	2.40854	3.64022	3.64022	6.79759	6.79759	1
2580	200037_s_at	11335	CBX3	chromobox homolog 3	NM_007276 /// NM_016587	0.0150931	0.123264	0.353154	3.1e-13	0.021632	9.14323	0.108181	9.07074	0.176173	8.782	0.207054	9.07204	0.143232	0.0138647	0.809675	-1.23506	Pre * Diabetic down vs Pre * Non-Diabetic	-3.13715	0.00446126	1.28452	1.28452	Post * Diabetic up vs Pre * Diabetic	3.91314	0.861322	1.01001	1.01001	Post * Non-Diabetic up vs Pre * Non-Diabetic	0.180403	0.685722	1.02974	1.02974	Post * Diabetic up vs Post * Non-Diabetic	0.419738	9.49281	9.49281	2.83284	2.83284	0.971586	0.971586	7747.82	7747.82	8.09623	8.09623	1
3120	201091_s_at	11335	CBX3	chromobox homolog 3	NM_007276 /// NM_016587	0.998126	0.432812	0.395342	0.550231	0.0308331	8.14664	0.129273	8.01349	0.254087	7.83526	0.440243	8.18507	0.207688	0.0550952	0.777838	-1.28561	Pre * Diabetic down vs Pre * Non-Diabetic	-2.24383	0.192667	1.18515	1.18515	Post * Diabetic up vs Pre * Diabetic	1.42255	0.252069	0.844231	-1.18451	Post * Non-Diabetic down vs Pre * Non-Diabetic	-1.23443	0.504236	1.09194	1.09194	Post * Diabetic up vs Post * Non-Diabetic	0.699215	5.87e-06	5.87e-06	0.667936	0.667936	0.806638	0.806638	0.38892	0.38892	6.84437	6.84437	1
16847	225323_at	200014	CC2D1B	coiled-coil and C2 domain containing 1B	NM_032449	0.280688	0.00346724	0.848194	0.00660004	0.0494641	5.0726	0.275259	4.57551	0.450859	4.67126	0.246085	4.52386	0.227202	0.22637	1.14893	1.14893	Pre * Diabetic up vs Pre * Non-Diabetic	1.31058	0.707793	1.05126	1.05126	Post * Diabetic up vs Pre * Diabetic	0.388484	0.0575917	0.740274	-1.35085	Post * Non-Diabetic down vs Pre * Non-Diabetic	-2.21542	0.00321487	1.63159	1.63159	Post * Diabetic up vs Post * Non-Diabetic	4.14866	1.33842	1.33842	14.4648	14.4648	0.0390939	0.0390939	13.2412	13.2412	5.34954	5.34954	1
23260	239014_at	55749	CCAR1	Cell division cycle and apoptosis regulator 1	NM_018237	0.856525	0.759199	0.719799	0.144161	0.0466642	6.25319	0.322827	5.67266	0.588231	5.02592	1.40109	5.63545	0.509482	0.240277	0.674583	-1.4824	Pre * Diabetic down vs Pre * Non-Diabetic	-1.26852	0.171309	1.70636	1.70636	Post * Diabetic up vs Pre * Diabetic	1.50274	0.317399	0.659008	-1.51743	Post * Non-Diabetic down vs Pre * Non-Diabetic	-1.06632	0.147848	1.74669	1.74669	Post * Diabetic up vs Post * Non-Diabetic	1.60189	0.0348662	0.0348662	0.099257	0.099257	0.138129	0.138129	2.62036	2.62036	5.5236	5.5236	1
8176	209472_at	56267	CCBL2	cysteine conjugate-beta lyase 2	NM_001008661 /// NM_001008662	0.861784	0.604463	0.479118	0.2505	0.0302994	6.47865	0.412422	6.29951	0.261167	5.88486	0.922245	6.43403	0.255685	0.0982865	0.684718	-1.46046	Pre * Diabetic down vs Pre * Non-Diabetic	-1.8708	0.266428	1.2757	1.2757	Post * Diabetic up vs Pre * Diabetic	1.19468	0.228779	0.73044	-1.36904	Post * Non-Diabetic down vs Pre * Non-Diabetic	-1.30314	0.452827	1.19585	1.19585	Post * Diabetic up vs Post * Non-Diabetic	0.789056	0.0323262	0.0323262	0.28603	0.28603	0.551041	0.551041	1.53486	1.53486	6.90333	6.90333	1
17459	226031_at	55610	CCDC132	coiled-coil domain containing 132	NM_001257998 /// NM_017667 /// NM_024553	0.326546	0.27015	0.497932	0.582048	0.0459575	8.1042	0.252493	7.8913	0.308663	7.27026	0.825261	7.95522	0.235222	0.0316427	0.615656	-1.62428	Pre * Diabetic down vs Pre * Non-Diabetic	-2.59949	0.0528351	1.67311	1.67311	Post * Diabetic up vs Pre * Diabetic	2.27067	0.641454	0.890743	-1.12266	Post * Non-Diabetic down vs Pre * Non-Diabetic	-0.483857	0.504305	1.15641	1.15641	Post * Diabetic up vs Post * Non-Diabetic	0.699099	1.09213	1.09213	1.3627	1.3627	0.503961	0.503961	0.328932	0.328932	5.56965	5.56965	1
17021	225523_at	116540 /// 84865	CCDC142 /// MRPL53	coiled-coil domain containing 142 /// mitochondrial ribosomal protein L53	NM_032779 /// NM_053050	0.494046	0.770379	0.877156	0.72696	0.00904212	9.61878	0.342509	9.2872	0.183441	9.28195	0.332122	9.49257	0.270615	0.259946	0.862791	-1.15903	Pre * Diabetic down vs Pre * Non-Diabetic	-1.2124	0.0451689	1.30092	1.30092	Post * Diabetic up vs Pre * Diabetic	2.3711	0.475587	0.90293	-1.10751	Post * Non-Diabetic down vs Pre * Non-Diabetic	-0.748498	0.14463	1.24308	1.24308	Post * Diabetic up vs Post * Non-Diabetic	1.61658	0.51342	0.51342	0.0899524	0.0899524	0.0254707	0.0254707	0.13081	0.13081	11.7198	11.7198	1
17191	225723_at	154467	CCDC167	coiled-coil domain containing 167	NM_138493	0.791262	0.889037	0.983996	0.571229	0.01379	5.85977	0.307067	5.418	0.3633	5.52391	0.157471	5.8458	0.405697	0.151725	0.792907	-1.26118	Pre * Diabetic down vs Pre * Non-Diabetic	-1.58457	0.0905467	1.33698	1.33698	Post * Diabetic up vs Pre * Diabetic	1.92406	0.264271	0.809046	-1.23602	Post * Non-Diabetic down vs Pre * Non-Diabetic	-1.20053	0.138529	1.3103	1.3103	Post * Diabetic up vs Post * Non-Diabetic	1.64529	0.0749019	0.0749019	0.0204838	0.0204838	0.000428259	0.000428259	0.348555	0.348555	9.86419	9.86419	1
6663	206016_at	28952	CCDC22	coiled-coil domain containing 22	NM_014008	0.885687	0.999207	0.578271	0.0675784	0.045647	5.9407	0.151416	5.73915	0.364483	5.41702	0.389557	5.74908	0.386073	0.135066	0.804858	-1.24246	Pre * Diabetic down vs Pre * Non-Diabetic	-1.66211	0.24402	1.21797	1.21797	Post * Diabetic up vs Pre * Diabetic	1.25755	0.19371	0.789162	-1.26717	Post * Non-Diabetic down vs Pre * Non-Diabetic	-1.41884	0.175133	1.24219	1.24219	Post * Diabetic up vs Post * Non-Diabetic	1.48776	0.0220273	0.0220273	1.04e-06	1.04e-06	0.335695	0.335695	4.46392	4.46392	5.59016	5.59016	1
15033	222525_s_at	55246	CCDC25	coiled-coil domain containing 25	NM_018246	0.698193	0.613908	0.831597	0.232617	0.0212563	7.07671	0.124401	6.87576	0.106305	6.54454	0.546656	6.96186	0.192911	0.0411098	0.755815	-1.32307	Pre * Diabetic down vs Pre * Non-Diabetic	-2.43144	0.078431	1.32313	1.32313	Post * Diabetic up vs Pre * Diabetic	2.01693	0.243621	0.830786	-1.20368	Post * Non-Diabetic down vs Pre * Non-Diabetic	-1.25872	0.186776	1.20373	1.20373	Post * Diabetic up vs Post * Non-Diabetic	1.44385	0.161624	0.161624	0.271131	0.271131	0.0482738	0.0482738	1.66778	1.66778	8.16121	8.16121	1
13115	218722_s_at	79714	CCDC51	coiled-coil domain containing 51	NM_001256964 /// NM_001256965 /// NM_001256966 /// NM_001256967 /// NM_001256968 /// NM	0.309394	0.719051	0.546261	0.609013	0.029222	6.98826	0.30317	6.83481	0.163475	6.75245	0.26779	6.93262	0.197812	0.195565	0.870798	-1.14837	Pre * Diabetic down vs Pre * Non-Diabetic	-1.41228	0.0474256	1.21916	1.21916	Post * Diabetic up vs Pre * Diabetic	2.33987	0.940721	0.991917	-1.00815	Post * Non-Diabetic down vs Pre * Non-Diabetic	-0.0767326	0.544705	1.07029	1.07029	Post * Diabetic up vs Post * Non-Diabetic	0.632507	1.17795	1.17795	0.136948	0.136948	0.396904	0.396904	0.28329	0.28329	7.02644	7.02644	1
13040	218628_at	51019	CCDC53	coiled-coil domain containing 53	NM_016053	0.971056	0.851512	0.402047	0.481704	0.0437126	8.26745	0.0545137	7.92256	0.116293	7.7609	0.819953	8.16771	0.290414	0.121692	0.745718	-1.34099	Pre * Diabetic down vs Pre * Non-Diabetic	-1.73103	0.199654	1.31342	1.31342	Post * Diabetic up vs Pre * Diabetic	1.39801	0.259188	0.771224	-1.29664	Post * Non-Diabetic down vs Pre * Non-Diabetic	-1.21449	0.244132	1.26999	1.26999	Post * Diabetic up vs Post * Non-Diabetic	1.25723	0.00140137	0.00140137	0.0369007	0.0369007	0.782966	0.782966	0.544376	0.544376	5.72213	5.72213	1
12532	218026_at	28958	CCDC56	coiled-coil domain containing 56	NM_001040431	0.618149	0.269123	0.929595	0.823364	0.0409	9.99015	0.332383	9.89991	0.193512	9.72207	0.178289	10.0742	0.182621	0.0351978	0.780679	-1.28094	Pre * Diabetic down vs Pre * Non-Diabetic	-2.53105	0.104452	1.22176	1.22176	Post * Diabetic up vs Pre * Diabetic	1.83115	0.444866	0.906464	-1.10319	Post * Non-Diabetic down vs Pre * Non-Diabetic	-0.803565	0.655549	1.05222	1.05222	Post * Diabetic up vs Post * Non-Diabetic	0.463218	0.268831	0.268831	1.36894	1.36894	0.00831299	0.00831299	0.0532069	0.0532069	5.92786	5.92786	1
21826	235244_at	131076	CCDC58	coiled-coil domain containing 58	NM_001017928	0.827785	0.520082	0.393744	0.981679	0.0307524	6.95968	0.685956	6.34207	0.790239	6.43168	0.276128	6.65936	0.788582	0.686949	0.884844	-1.13014	Pre * Diabetic down vs Pre * Non-Diabetic	-0.417988	0.185958	1.44862	1.44862	Post * Diabetic up vs Pre * Diabetic	1.44685	0.451929	0.777164	-1.28673	Post * Non-Diabetic down vs Pre * Non-Diabetic	-0.790684	0.158296	1.64933	1.64933	Post * Diabetic up vs Post * Non-Diabetic	1.5561	0.0505264	0.0505264	0.444417	0.444417	0.812374	0.812374	0.000561275	0.000561275	6.85321	6.85321	1
21816	235228_at	114800	CCDC85A	coiled-coil domain containing 85A	NM_001080433	0.409769	0.251785	0.0575346	0.261301	0.0312515	6.01359	0.420871	5.89525	0.366401	5.35268	0.551848	5.84817	0.368274	0.034436	0.686424	-1.45683	Pre * Diabetic down vs Pre * Non-Diabetic	-2.54511	0.0579487	1.40393	1.40393	Post * Diabetic up vs Pre * Diabetic	2.21146	0.640646	0.916932	-1.09059	Post * Non-Diabetic down vs Pre * Non-Diabetic	-0.485048	0.771964	1.051	1.051	Post * Diabetic up vs Post * Non-Diabetic	0.299811	0.756478	0.756478	1.47949	1.47949	4.91093	4.91093	1.46087	1.46087	6.79905	6.79905	1
15244	222809_x_at	317762	CCDC85C	coiled-coil domain containing 85C	NM_001144995	0.442317	0.691231	0.672341	0.0920505	0.0361824	9.00123	0.179335	8.99366	0.276285	8.72424	0.0625933	9.02215	0.401387	0.124346	0.835452	-1.19696	Pre * Diabetic down vs Pre * Non-Diabetic	-1.71681	0.600877	1.05973	1.05973	Post * Diabetic up vs Pre * Diabetic	0.544598	0.11326	0.800177	-1.24972	Post * Non-Diabetic down vs Pre * Non-Diabetic	-1.7782	0.413794	1.10644	1.10644	Post * Diabetic up vs Post * Non-Diabetic	0.86197	0.653266	0.653266	0.167201	0.167201	0.19264	0.19264	3.66102	3.66102	6.31686	6.31686	1
16598	225045_at	55704	CCDC88A	coiled-coil domain containing 88A	NM_001135597 /// NM_001254943 /// NM_018084	0.191979	0.374737	0.205984	0.20329	0.0228453	6.96659	0.156956	6.75187	0.168858	6.20651	0.540233	6.67657	0.314739	0.0256193	0.714604	-1.39938	Pre * Diabetic down vs Pre * Non-Diabetic	-2.73569	0.0212896	1.53126	1.53126	Post * Diabetic up vs Pre * Diabetic	2.85576	0.677269	0.934289	-1.07033	Post * Non-Diabetic down vs Pre * Non-Diabetic	-0.431828	0.281422	1.17121	1.17121	Post * Diabetic up vs Post * Non-Diabetic	1.155	2.03064	2.03064	0.863166	0.863166	1.89453	1.89453	1.91972	1.91972	7.89574	7.89574	1
13942	220094_s_at	63933	CCDC90A	coiled-coil domain containing 90A	NM_001031713 /// NM_022102	0.104703	0.76135	0.111619	2.79e-13	0.000462409	8.22991	0.14883	7.94649	0.147534	7.76648	0.152108	8.15983	0.171027	0.00287158	0.773425	-1.29295	Pre * Diabetic down vs Pre * Non-Diabetic	-4.23122	0.00112118	1.37881	1.37881	Post * Diabetic up vs Pre * Diabetic	4.94979	0.0181204	0.848063	-1.17916	Post * Non-Diabetic down vs Pre * Non-Diabetic	-2.96093	0.00651094	1.25746	1.25746	Post * Diabetic up vs Post * Non-Diabetic	3.64824	3.3474	3.3474	0.0974274	0.0974274	3.19611	3.19611	7949.54	7949.54	32.3172	32.3172	1
12658	218175_at	80212	CCDC92	coiled-coil domain containing 92	NM_025140	0.943702	0.340062	0.441223	1.07e-13	0.00387744	8.27411	0.150551	8.09825	0.150298	8.17946	0.188721	8.18757	0.202931	0.999242	1.00007	1.00007	Pre * Diabetic up vs Pre * Non-Diabetic	0.000980474	0.029313	1.06781	1.06781	Post * Diabetic up vs Pre * Diabetic	2.64874	0.0156598	0.934229	-1.0704	Post * Non-Diabetic down vs Pre * Non-Diabetic	-3.05675	0.0901976	1.14306	1.14306	Post * Diabetic up vs Post * Non-Diabetic	1.92656	0.0053093	0.0053093	1.00361	1.00361	0.656528	0.656528	10096.6	10096.6	16.1062	16.1062	1
12498	217988_at	57820	CCNB1IP1	cyclin B1 interacting protein 1, E3 ubiquitin protein ligase	NM_021178 /// NM_182849 /// NM_182851 /// NM_182852	0.621481	0.916558	0.43472	0.097506	0.00172102	7.89241	0.202639	7.70151	0.339144	7.23648	0.379893	7.62167	0.262237	0.0970077	0.794438	-1.25875	Pre * Diabetic down vs Pre * Non-Diabetic	-1.87931	0.0262143	1.35044	1.35044	Post * Diabetic up vs Pre * Diabetic	2.72085	0.21128	0.831011	-1.20335	Post * Non-Diabetic down vs Pre * Non-Diabetic	-1.35879	0.0954855	1.29101	1.29101	Post * Diabetic up vs Post * Non-Diabetic	1.88959	0.263679	0.263679	0.0115453	0.0115453	0.676202	0.676202	3.51931	3.51931	21.2997	21.2997	1
5597	204093_at	902	CCNH	cyclin H	NM_001199189 /// NM_001239	0.554493	0.972733	0.647492	0.245781	0.0399242	7.44284	0.150938	7.28073	0.259416	7.17531	0.444696	7.41751	0.250185	0.207907	0.850469	-1.17582	Pre * Diabetic down vs Pre * Non-Diabetic	-1.36997	0.496693	1.09064	1.09064	Post * Diabetic up vs Pre * Diabetic	0.712012	0.145762	0.794838	-1.25812	Post * Non-Diabetic down vs Pre * Non-Diabetic	-1.61138	0.277808	1.16697	1.16697	Post * Diabetic up vs Post * Non-Diabetic	1.1644	0.380476	0.380476	0.00122819	0.00122819	0.225614	0.225614	1.56861	1.56861	6.00349	6.00349	1
19541	229068_at	22948	CCT5	chaperonin containing TCP1, subunit 5 (epsilon)	NM_012073	0.540741	0.764521	0.848353	0.253967	0.0312709	5.28867	0.168783	4.95082	0.155105	4.59395	0.605644	4.92552	0.43346	0.204063	0.805332	-1.24172	Pre * Diabetic down vs Pre * Non-Diabetic	-1.38291	0.0758422	1.43121	1.43121	Post * Diabetic up vs Pre * Diabetic	2.03857	0.446234	0.854749	-1.16993	Post * Non-Diabetic down vs Pre * Non-Diabetic	-0.80106	0.127509	1.34847	1.34847	Post * Diabetic up vs Post * Non-Diabetic	1.70023	0.4082	0.4082	0.0947652	0.0947652	0.0390112	0.0390112	1.51062	1.51062	6.79697	6.79697	1
18558	227458_at	29126	CD274	CD274 molecule	NM_001267706 /// NM_014143 /// NR_052005	0.0304967	0.356715	0.116028	0.0963572	0.0177834	6.9417	0.408517	6.308	0.30677	6.16526	0.565538	6.47431	0.365042	0.206555	0.818633	-1.22155	Pre * Diabetic down vs Pre * Non-Diabetic	-1.3745	0.0041706	2.01485	2.01485	Post * Diabetic up vs Pre * Diabetic	3.9611	0.676068	1.08425	1.08425	Post * Non-Diabetic up vs Pre * Non-Diabetic	0.433551	0.0322745	1.52126	1.52126	Post * Diabetic up vs Post * Non-Diabetic	2.58677	6.88138	6.88138	0.933601	0.933601	3.10594	3.10594	3.54828	3.54828	8.84006	8.84006	1
15903	223834_at	29126	CD274	CD274 molecule	NM_001267706 /// NM_014143 /// NR_052005	0.625718	0.927771	0.736355	0.925134	0.00495944	4.4899	0.319368	4.18052	0.197055	4.07257	0.449539	4.43621	0.260944	0.100171	0.781449	-1.27967	Pre * Diabetic down vs Pre * Non-Diabetic	-1.85843	0.0434757	1.34708	1.34708	Post * Diabetic up vs Pre * Diabetic	2.39558	0.289474	0.842132	-1.18746	Post * Non-Diabetic down vs Pre * Non-Diabetic	-1.1344	0.168334	1.25001	1.25001	Post * Diabetic up vs Post * Non-Diabetic	1.51461	0.257221	0.257221	0.00864169	0.00864169	0.121552	0.121552	0.00940363	0.00940363	14.7322	14.7322	1
10779	213857_s_at	961	CD47	CD47 molecule	NM_001025079 /// NM_001025080 /// NM_001777 /// NM_198793	0.418695	0.457033	0.064918	0.583166	0.00926604	8.76027	0.455409	8.37381	0.274138	8.37719	0.401897	8.38584	0.223968	0.820923	0.96992	-1.03101	Pre * Diabetic down vs Pre * Non-Diabetic	-0.233919	0.0517602	1.24505	1.24505	Post * Diabetic up vs Pre * Diabetic	2.28384	0.741282	0.95864	-1.04314	Post * Non-Diabetic down vs Pre * Non-Diabetic	-0.341834	0.136177	1.2597	1.2597	Post * Diabetic up vs Post * Non-Diabetic	1.65667	0.726857	0.726857	0.598547	0.598547	4.5736	4.5736	0.32695	0.32695	11.6067	11.6067	1
8954	211075_s_at	961	CD47	CD47 molecule	NM_001025079 /// NM_001025080 /// NM_001777 /// NM_198793	0.667637	0.84516	0.322952	0.2545	0.0118366	7.34812	0.401561	6.96203	0.312684	6.54962	0.795294	7.0591	0.212803	0.0795878	0.697123	-1.43447	Pre * Diabetic down vs Pre * Non-Diabetic	-2.00749	0.0628568	1.50278	1.50278	Post * Diabetic up vs Pre * Diabetic	2.15931	0.286975	0.779336	-1.28314	Post * Non-Diabetic down vs Pre * Non-Diabetic	-1.14074	0.180824	1.34425	1.34425	Post * Diabetic up vs Post * Non-Diabetic	1.46598	0.198638	0.198638	0.0401732	0.0401732	1.10955	1.10955	1.50694	1.50694	10.5126	10.5126	1
816	1555950_a_at	1604	CD55	CD55 molecule, decay accelerating factor for complement (Cromer blood group)	NM_000574 /// NM_001114543 /// NM_001114544 /// NM_001114752	0.317053	0.865428	0.841068	0.0213915	0.0283712	8.23145	0.223978	8.13149	0.242718	7.7319	0.789238	8.1561	0.220722	0.104993	0.770806	-1.29734	Pre * Diabetic down vs Pre * Non-Diabetic	-1.82778	0.604449	1.08985	1.08985	Post * Diabetic up vs Pre * Diabetic	0.539165	0.0588021	0.675623	-1.48012	Post * Non-Diabetic down vs Pre * Non-Diabetic	-2.20209	0.210422	1.24339	1.24339	Post * Diabetic up vs Post * Non-Diabetic	1.36162	1.13877	1.13877	0.030235	0.030235	0.0429113	0.0429113	8.13766	8.13766	7.12781	7.12781	1
3856	201926_s_at	1604	CD55	CD55 molecule, decay accelerating factor for complement (Cromer blood group)	NM_000574 /// NM_001114543 /// NM_001114544 /// NM_001114752	0.731988	0.781366	0.730739	0.0562644	0.0404258	7.96639	0.166847	7.85042	0.162772	7.45014	0.702583	7.83681	0.271585	0.10689	0.780982	-1.28044	Pre * Diabetic down vs Pre * Non-Diabetic	-1.81609	0.316233	1.18011	1.18011	Post * Diabetic up vs Pre * Diabetic	1.06907	0.162599	0.768576	-1.30111	Post * Non-Diabetic down vs Pre * Non-Diabetic	-1.53803	0.268637	1.19916	1.19916	Post * Diabetic up vs Post * Non-Diabetic	1.18872	0.125808	0.125808	0.0812967	0.0812967	0.127039	0.127039	4.97456	4.97456	5.96432	5.96432	1
3855	201925_s_at	1604	CD55	CD55 molecule, decay accelerating factor for complement (Cromer blood group)	NM_000574 /// NM_001114543 /// NM_001114544 /// NM_001114752	0.917066	0.574215	0.372255	0.209719	0.0397391	8.43068	0.237733	8.29403	0.220402	7.93601	0.709142	8.32892	0.0997884	0.0874473	0.760073	-1.31566	Pre * Diabetic down vs Pre * Non-Diabetic	-1.94662	0.18916	1.2418	1.2418	Post * Diabetic up vs Pre * Diabetic	1.43516	0.312414	0.829882	-1.20499	Post * Non-Diabetic down vs Pre * Non-Diabetic	-1.07811	0.439925	1.13734	1.13734	Post * Diabetic up vs Post * Non-Diabetic	0.81266	0.0115489	0.0115489	0.337356	0.337356	0.893286	0.893286	1.86037	1.86037	6.0181	6.0181	1
3015	200984_s_at	966	CD59	CD59 molecule, complement regulatory protein	NM_000611 /// NM_001127223 /// NM_001127225 /// NM_001127226 /// NM_001127227 /// NM_20	0.798486	0.401506	0.642243	0.116231	0.047588	10.1013	0.280601	10.1255	0.209539	9.52803	0.925147	10.0967	0.23133	0.0723945	0.686481	-1.4567	Pre * Diabetic down vs Pre * Non-Diabetic	-2.06853	0.35408	1.20163	1.20163	Post * Diabetic up vs Pre * Diabetic	0.983686	0.240185	0.757621	-1.31992	Post * Non-Diabetic down vs Pre * Non-Diabetic	-1.26879	0.687509	1.0888	1.0888	Post * Diabetic up vs Post * Non-Diabetic	0.417191	0.069673	0.069673	0.767636	0.767636	0.232995	0.232995	3.10188	3.10188	5.46473	5.46473	1
3014	200983_x_at	966	CD59	CD59 molecule, complement regulatory protein	NM_000611 /// NM_001127223 /// NM_001127225 /// NM_001127226 /// NM_001127227 /// NM_20	0.837321	0.201782	0.526301	0.0941781	0.0170646	10.0323	0.241506	10.048	0.174206	9.41852	0.821794	10.0912	0.20051	0.018871	0.635374	-1.57388	Pre * Diabetic down vs Pre * Non-Diabetic	-2.93439	0.193798	1.26041	1.26041	Post * Diabetic up vs Pre * Diabetic	1.41852	0.15462	0.743609	-1.34479	Post * Non-Diabetic down vs Pre * Non-Diabetic	-1.57189	0.680596	1.07695	1.07695	Post * Diabetic up vs Post * Non-Diabetic	0.427061	0.0449935	0.0449935	1.86676	1.86676	0.438845	0.438845	3.60449	3.60449	9.00164	9.00164	1
21364	233647_s_at	81602	CDADC1	cytidine and dCMP deaminase domain containing 1	NM_001193478 /// NM_030911 /// NR_036439	0.362175	0.862696	0.138039	0.285791	0.0216307	6.57463	0.255052	6.30987	0.138215	6.07975	0.399038	6.26414	0.308711	0.220775	0.867137	-1.15322	Pre * Diabetic down vs Pre * Non-Diabetic	-1.32813	0.0423398	1.29791	1.29791	Post * Diabetic up vs Pre * Diabetic	2.41254	0.653838	0.942215	-1.06133	Post * Non-Diabetic down vs Pre * Non-Diabetic	-0.465712	0.177461	1.19449	1.19449	Post * Diabetic up vs Post * Non-Diabetic	1.47877	0.933812	0.933812	0.0314892	0.0314892	2.71474	2.71474	1.30819	1.30819	8.09645	8.09645	1
15758	223527_s_at	81602	CDADC1	cytidine and dCMP deaminase domain containing 1	NM_001193478 /// NM_030911 /// NR_036439	0.419237	0.652853	0.471029	0.247524	0.0223443	5.51971	0.266533	5.22139	0.225531	4.93962	0.510579	5.12858	0.293985	0.348882	0.878344	-1.13851	Pre * Diabetic down vs Pre * Non-Diabetic	-0.994986	0.0523061	1.3401	1.3401	Post * Diabetic up vs Pre * Diabetic	2.27712	0.618965	0.923696	-1.08261	Post * Non-Diabetic down vs Pre * Non-Diabetic	-0.517265	0.134677	1.2743	1.2743	Post * Diabetic up vs Post * Non-Diabetic	1.66402	0.725091	0.725091	0.214936	0.214936	0.572316	0.572316	1.55603	1.55603	7.97685	7.97685	1
3683	201725_at	8872	CDC123	cell division cycle 123 homolog (S. cerevisiae)	NM_006023	0.653558	0.230177	0.309527	0.375644	0.0255866	7.69688	0.208492	7.57372	0.0960764	7.30349	0.353073	7.68232	0.219338	0.0185329	0.763509	-1.30974	Pre * Diabetic down vs Pre * Non-Diabetic	-2.9462	0.0802984	1.24788	1.24788	Post * Diabetic up vs Pre * Diabetic	2.00175	0.285411	0.874446	-1.14358	Post * Non-Diabetic down vs Pre * Non-Diabetic	-1.14473	0.425304	1.08957	1.08957	Post * Diabetic up vs Post * Non-Diabetic	0.839989	0.217268	0.217268	1.63284	1.63284	1.17725	1.17725	0.880045	0.880045	7.48853	7.48853	1
15822	223651_x_at	8697	CDC23	cell division cycle 23 homolog (S. cerevisiae)	NM_004661	0.622519	0.588579	0.512043	0.555661	0.0472208	5.00182	0.426244	4.85628	0.269701	4.43477	0.930809	4.88645	0.119253	0.145255	0.725557	-1.37825	Pre * Diabetic down vs Pre * Non-Diabetic	-1.61371	0.134417	1.36434	1.36434	Post * Diabetic up vs Pre * Diabetic	1.6653	0.612092	0.887083	-1.12729	Post * Non-Diabetic down vs Pre * Non-Diabetic	-0.5276	0.632718	1.11591	1.11591	Post * Diabetic up vs Post * Non-Diabetic	0.496762	0.262087	0.262087	0.31228	0.31228	0.470727	0.470727	0.378184	0.378184	5.48795	5.48795	1
16934	225422_at	246184	CDC26	cell division cycle 26 homolog (S. cerevisiae)	NM_139286	0.555228	0.926563	0.908792	0.427536	0.00768769	7.72977	0.203517	7.40097	0.212027	7.36619	0.343652	7.7694	0.247115	0.0350142	0.760808	-1.31439	Pre * Diabetic down vs Pre * Non-Diabetic	-2.53441	0.163486	1.2183	1.2183	Post * Diabetic up vs Pre * Diabetic	1.53436	0.0418521	0.716783	-1.39512	Post * Non-Diabetic down vs Pre * Non-Diabetic	-2.41997	0.065454	1.29313	1.29313	Post * Diabetic up vs Post * Non-Diabetic	2.13332	0.379032	0.379032	0.00893401	0.00893401	0.0139808	0.0139808	0.69852	0.69852	12.4887	12.4887	1
12393	217879_at	996	CDC27	cell division cycle 27 homolog (S. cerevisiae)	NM_001114091 /// NM_001256	0.68443	0.534956	0.630188	0.433785	0.0464875	6.71825	0.364588	6.69908	0.139383	6.54745	0.273464	6.78966	0.246784	0.156406	0.846593	-1.1812	Pre * Diabetic down vs Pre * Non-Diabetic	-1.56417	0.534591	1.06177	1.06177	Post * Diabetic up vs Pre * Diabetic	0.648887	0.258002	0.86906	-1.15067	Post * Non-Diabetic down vs Pre * Non-Diabetic	-1.21779	0.779994	1.03432	1.03432	Post * Diabetic up vs Post * Non-Diabetic	0.288912	0.177731	0.177731	0.412898	0.412898	0.250517	0.250517	0.679074	0.679074	5.53503	5.53503	1
8475	209953_s_at	11140	CDC37	cell division cycle 37 homolog (S. cerevisiae)	NM_007065	0.937883	0.17759	0.741534	0.0169321	0.0232922	8.57212	0.138852	8.60071	0.28859	8.0505	0.33072	8.50101	0.279672	0.0145165	0.746803	-1.33904	Pre * Diabetic down vs Pre * Non-Diabetic	-3.10676	0.127496	1.21005	1.21005	Post * Diabetic up vs Pre * Diabetic	1.7003	0.181947	0.839257	-1.19153	Post * Non-Diabetic down vs Pre * Non-Diabetic	-1.46176	0.501174	1.07675	1.07675	Post * Diabetic up vs Post * Non-Diabetic	0.704395	0.00646642	0.00646642	2.10354	2.10354	0.116613	0.116613	9.03235	9.03235	7.82526	7.82526	1
7550	208727_s_at	998	CDC42	cell division cycle 42 (GTP binding protein, 25kDa)	NM_001039802 /// NM_001791 /// NM_044472	0.644149	0.394054	0.535684	0.517192	0.0124188	6.84513	0.601634	6.99105	0.568788	6.64697	0.584839	7.12891	0.521154	0.187228	0.715928	-1.39679	Pre * Diabetic down vs Pre * Non-Diabetic	-1.44219	0.620691	1.06443	1.06443	Post * Diabetic up vs Pre * Diabetic	0.514679	0.260877	0.824512	-1.21284	Post * Non-Diabetic down vs Pre * Non-Diabetic	-1.20983	0.749835	0.924247	-1.08196	Post * Diabetic down vs Post * Non-Diabetic	-0.330055	0.230297	0.230297	0.79321	0.79321	0.418749	0.418749	0.459023	0.459023	10.306	10.306	1
16291	224709_s_at	56990	CDC42SE2	CDC42 small effector 2	NM_001038702 /// NM_020240	0.525917	0.641078	0.308583	0.524963	0.0281837	7.39896	0.422219	7.12698	0.137293	6.74774	0.830318	7.20472	0.185481	0.100293	0.7155	-1.39762	Pre * Diabetic down vs Pre * Non-Diabetic	-1.85764	0.0762848	1.44949	1.44949	Post * Diabetic up vs Pre * Diabetic	2.03482	0.53683	0.870356	-1.14896	Post * Non-Diabetic down vs Pre * Non-Diabetic	-0.645246	0.410493	1.1916	1.1916	Post * Diabetic up vs Post * Non-Diabetic	0.868353	0.439682	0.439682	0.231066	0.231066	1.18218	1.18218	0.441766	0.441766	7.15067	7.15067	1
87	1552613_s_at	56990	CDC42SE2	CDC42 small effector 2	NM_001038702 /// NM_020240	0.688967	0.48797	0.703643	0.490235	0.0107805	4.58006	0.699382	4.42196	0.255671	3.71781	1.27731	4.52856	0.27165	0.0838754	0.572985	-1.74525	Pre * Diabetic down vs Pre * Non-Diabetic	-1.9736	0.0900024	1.58799	1.58799	Post * Diabetic up vs Pre * Diabetic	1.92797	0.420689	0.774642	-1.29092	Post * Non-Diabetic down vs Pre * Non-Diabetic	-0.848753	0.616033	1.1746	1.1746	Post * Diabetic up vs Post * Non-Diabetic	0.521667	0.17232	0.17232	0.518502	0.518502	0.155493	0.155493	0.522828	0.522828	10.9221	10.9221	1
19911	229828_at	79577	CDC73	cell division cycle 73, Paf1/RNA polymerase II complex component, homolog (S. cerevisia	NM_024529	0.350654	0.228078	0.131894	0.219459	0.0293102	6.23452	0.280687	6.05101	0.248597	5.50575	0.619588	6.05056	0.256857	0.0199775	0.673205	-1.48543	Pre * Diabetic down vs Pre * Non-Diabetic	-2.89719	0.043487	1.48798	1.48798	Post * Diabetic up vs Pre * Diabetic	2.39541	0.510778	0.886519	-1.12801	Post * Non-Diabetic down vs Pre * Non-Diabetic	-0.688212	0.445198	1.12994	1.12994	Post * Diabetic up vs Post * Non-Diabetic	0.802956	0.982318	0.982318	1.64877	1.64877	2.81522	2.81522	1.77505	1.77505	7.01615	7.01615	1
4924	203213_at	983	CDK1	cyclin-dependent kinase 1	NM_001130829 /// NM_001170406 /// NM_001170407 /// NM_001786 /// NM_033379	0.464735	0.907605	0.515848	0.440733	0.027394	3.50257	0.508929	2.93796	0.582169	2.22299	1.08414	2.99841	0.495086	0.132007	0.615233	-1.6254	Pre * Diabetic down vs Pre * Non-Diabetic	-1.6773	0.0577319	2.09576	2.09576	Post * Diabetic up vs Pre * Diabetic	2.21387	0.452308	0.749012	-1.33509	Post * Non-Diabetic down vs Pre * Non-Diabetic	-0.789996	0.132938	1.72144	1.72144	Post * Diabetic up vs Post * Non-Diabetic	1.67264	0.589319	0.589319	0.0141692	0.0141692	0.462055	0.462055	0.657992	0.657992	7.2491	7.2491	1
6821	206474_at	5128	CDK17	cyclin-dependent kinase 17	NM_001170464 /// NM_002595	0.904149	0.144898	0.0526969	0.0782843	0.000261111	4.13146	0.460268	4.31267	0.136032	3.75509	0.552004	4.28723	0.188167	0.0350693	0.689289	-1.45077	Pre * Diabetic down vs Pre * Non-Diabetic	-2.5334	0.103856	1.13856	1.13856	Post * Diabetic up vs Pre * Diabetic	1.83489	0.147091	0.8611	-1.1613	Post * Non-Diabetic down vs Pre * Non-Diabetic	-1.60532	0.554769	0.911388	-1.09723	Post * Diabetic down vs Post * Non-Diabetic	-0.616387	0.0154489	0.0154489	2.50041	2.50041	5.16357	5.16357	4.07288	4.07288	38.3665	38.3665	1
4954	203252_at	10263	CDK2AP2	cyclin-dependent kinase 2 associated protein 2	NM_005851	0.383234	0.968646	0.49931	0.0556356	0.0206497	5.17488	0.641358	5.14217	0.481734	4.65415	0.345341	5.09737	0.460309	0.222124	0.781173	-1.28013	Pre * Diabetic down vs Pre * Non-Diabetic	-1.32386	0.653967	1.0833	1.0833	Post * Diabetic up vs Pre * Diabetic	0.465523	0.0943563	0.670633	-1.49113	Post * Non-Diabetic down vs Pre * Non-Diabetic	-1.89732	0.292916	1.26186	1.26186	Post * Diabetic up vs Post * Non-Diabetic	1.12573	0.851054	0.851054	0.00162417	0.00162417	0.500639	0.500639	5.00674	5.00674	8.26923	8.26923	1
4138	202246_s_at	1019	CDK4	cyclin-dependent kinase 4	NM_000075 /// NM_052984	0.609332	0.228273	0.1592	0.249615	0.0295702	7.53164	0.248794	7.4307	0.103278	7.08733	0.405624	7.47784	0.261099	0.0227724	0.753457	-1.32722	Pre * Diabetic down vs Pre * Non-Diabetic	-2.81201	0.0832824	1.25827	1.25827	Post * Diabetic up vs Pre * Diabetic	1.97818	0.368496	0.885881	-1.12882	Post * Non-Diabetic down vs Pre * Non-Diabetic	-0.952994	0.56455	1.07018	1.07018	Post * Diabetic up vs Post * Non-Diabetic	0.600883	0.282776	0.282776	1.64728	1.64728	2.40954	2.40954	1.54112	1.54112	6.98604	6.98604	1
1776	1561190_at	51265	CDKL3	cyclin-dependent kinase-like 3	NM_001113575 /// NM_016508	0.288839	0.450457	0.353735	0.654142	0.0236681	4.98776	0.425612	5.02707	0.319364	4.92738	0.476247	4.50811	0.291151	0.110889	1.32024	1.32024	Pre * Diabetic up vs Pre * Non-Diabetic	1.79207	0.966543	0.994453	-1.00558	Post * Diabetic down vs Pre * Diabetic	-0.0432747	0.0907271	1.36586	1.36586	Post * Non-Diabetic up vs Pre * Non-Diabetic	1.92277	0.820683	0.961241	-1.04032	Post * Diabetic down vs Post * Non-Diabetic	-0.234238	1.2905	1.2905	0.616767	0.616767	0.969107	0.969107	0.216475	0.216475	7.76728	7.76728	1
9223	211792_s_at	1031	CDKN2C	cyclin-dependent kinase inhibitor 2C (p18, inhibits CDK4)	NM_001262 /// NM_078626	0.863615	0.248049	0.7882	0.0630252	0.0201856	6.04076	0.396139	6.06117	0.199069	5.22842	0.848295	6.06547	0.369401	0.0196968	0.585427	-1.70815	Pre * Diabetic down vs Pre * Non-Diabetic	-2.90642	0.176132	1.36612	1.36612	Post * Diabetic up vs Pre * Diabetic	1.48389	0.141577	0.685172	-1.45949	Post * Non-Diabetic down vs Pre * Non-Diabetic	-1.63081	0.475847	1.16725	1.16725	Post * Diabetic up vs Post * Non-Diabetic	0.748043	0.0314655	0.0314655	1.50469	1.50469	0.0771801	0.0771801	4.65521	4.65521	8.35463	8.35463	1
8609	210240_s_at	1032	CDKN2D	cyclin-dependent kinase inhibitor 2D (p19, inhibits CDK4)	NM_001800 /// NM_079421	0.439529	0.617411	0.0984305	0.0864712	0.0240458	5.8116	0.338578	5.74293	0.433125	5.29655	0.523488	5.92839	0.330789	0.0438973	0.691454	-1.44623	Pre * Diabetic down vs Pre * Non-Diabetic	-2.38939	0.369415	1.19529	1.19529	Post * Diabetic up vs Pre * Diabetic	0.951067	0.0589709	0.647025	-1.54554	Post * Non-Diabetic down vs Pre * Non-Diabetic	-2.20025	0.192486	1.27737	1.27737	Post * Diabetic up vs Post * Non-Diabetic	1.42319	0.661605	0.661605	0.265735	0.265735	3.49632	3.49632	3.81768	3.81768	7.71019	7.71019	1
10588	213548_s_at	55573	CDV3	CDV3 homolog (mouse)	NM_001134422 /// NM_001134423 /// NM_017548	0.797725	0.220373	0.7812	0.139981	0.0343177	6.07897	0.64444	6.52948	0.831646	4.99295	1.54564	6.39774	0.762013	0.0426072	0.407495	-2.45402	Pre * Diabetic down vs Pre * Non-Diabetic	-2.40851	0.354657	1.40696	1.40696	Post * Diabetic up vs Pre * Diabetic	0.982442	0.249939	0.590962	-1.69216	Post * Non-Diabetic down vs Pre * Non-Diabetic	-1.24049	0.9434	0.970159	-1.03076	Post * Diabetic down vs Post * Non-Diabetic	-0.0732572	0.0702137	0.0702137	1.70901	1.70901	0.082529	0.082529	2.68422	2.68422	6.48883	6.48883	1
10594	213554_s_at	55573	CDV3	CDV3 homolog (mouse)	NM_001134422 /// NM_001134423 /// NM_017548	0.932846	0.248573	0.499847	0.0814918	0.0411366	6.92413	0.283198	7.146	0.406243	6.48062	0.46525	6.96584	0.35891	0.0569004	0.743208	-1.34552	Pre * Diabetic down vs Pre * Non-Diabetic	-2.22317	0.315801	1.13753	1.13753	Post * Diabetic up vs Pre * Diabetic	1.07008	0.341725	0.860574	-1.16202	Post * Non-Diabetic down vs Pre * Non-Diabetic	-1.01075	0.90705	0.982396	-1.01792	Post * Diabetic down vs Post * Non-Diabetic	-0.120511	0.00756077	0.00756077	1.50112	1.50112	0.499349	0.499349	3.96896	3.96896	5.90987	5.90987	1
5668	204203_at	1054	CEBPG	CCAAT/enhancer binding protein (C/EBP), gamma	NM_001252296 /// NM_001806	0.910641	0.437219	0.628735	0.216175	0.00596298	6.10859	0.336676	6.06788	0.203217	5.48871	0.750663	6.15553	0.357837	0.0426845	0.653099	-1.53116	Pre * Diabetic down vs Pre * Non-Diabetic	-2.40735	0.133602	1.30979	1.30979	Post * Diabetic up vs Pre * Diabetic	1.66933	0.159896	0.735107	-1.36035	Post * Non-Diabetic down vs Pre * Non-Diabetic	-1.54933	0.461006	1.16367	1.16367	Post * Diabetic up vs Post * Non-Diabetic	0.774329	0.0134168	0.0134168	0.654836	0.654836	0.252684	0.252684	1.80322	1.80322	13.7584	13.7584	1
13011	218592_s_at	27440	CECR5	cat eye syndrome chromosome region, candidate 5	NM_017829 /// NM_033070	0.0160007	0.682002	0.430077	1.63e-12	0.0191463	8.04686	0.204275	7.87357	0.132672	7.67583	0.137728	7.88044	0.191945	0.0683551	0.859887	-1.16294	Pre * Diabetic down vs Pre * Non-Diabetic	-2.10545	0.00427203	1.29327	1.29327	Post * Diabetic up vs Pre * Diabetic	3.94397	0.930542	1.00508	1.00508	Post * Non-Diabetic up vs Pre * Non-Diabetic	0.0899456	0.211231	1.10644	1.10644	Post * Diabetic up vs Post * Non-Diabetic	1.35896	9.25722	9.25722	0.178026	0.178026	0.690557	0.690557	5109.38	5109.38	8.5552	8.5552	1
45	1552330_at	92806	CENPBD1	CENPB DNA-binding domains containing 1	NM_145039	0.335969	0.825002	0.322838	0.112857	0.0483351	4.68882	0.340854	4.50086	0.358099	4.41932	0.46521	4.60647	0.226963	0.380682	0.880698	-1.13546	Pre * Diabetic down vs Pre * Non-Diabetic	-0.927738	0.868989	1.02287	1.02287	Post * Diabetic up vs Pre * Diabetic	0.170318	0.106861	0.748382	-1.33622	Post * Non-Diabetic down vs Pre * Non-Diabetic	-1.81627	0.259317	1.20371	1.20371	Post * Diabetic up vs Post * Non-Diabetic	1.21414	1.04779	1.04779	0.0515259	0.0515259	1.11011	1.11011	3.17034	3.17034	5.41817	5.41817	1
6005	204739_at	1060	CENPC1	centromere protein C 1	NM_001812	0.516654	0.510925	0.303284	0.29971	0.0112161	5.62659	0.278665	5.38876	0.216747	4.95801	0.642063	5.45222	0.177231	0.0380803	0.703763	-1.42093	Pre * Diabetic down vs Pre * Non-Diabetic	-2.48053	0.0429705	1.43282	1.43282	Post * Diabetic up vs Pre * Diabetic	2.40307	0.354913	0.843961	-1.18489	Post * Non-Diabetic down vs Pre * Non-Diabetic	-0.981887	0.295668	1.1948	1.1948	Post * Diabetic up vs Post * Non-Diabetic	1.11886	0.460233	0.460233	0.464677	0.464677	1.21023	1.21023	1.22957	1.22957	10.7473	10.7473	1
20730	232065_x_at	91687	CENPL	centromere protein L	NM_001127181 /// NM_001171182 /// NM_033319	0.835539	0.927923	0.396088	0.582326	0.0279141	8.85322	0.562122	9.0934	0.471908	9.17479	0.383762	8.89851	0.4615	0.349369	1.22494	1.22494	Pre * Diabetic up vs Pre * Non-Diabetic	0.993921	0.388282	0.862941	-1.15883	Post * Diabetic down vs Pre * Diabetic	-0.912288	0.313917	1.24742	1.24742	Post * Non-Diabetic up vs Pre * Non-Diabetic	1.07454	0.474126	0.84739	-1.18009	Post * Diabetic down vs Post * Non-Diabetic	-0.751062	0.0460016	0.0460016	0.00860516	0.00860516	0.803972	0.803972	0.328438	0.328438	7.18388	7.18388	1
19248	228559_at	55839	CENPN	centromere protein N	NM_001100624 /// NM_001100625 /// NM_018455	0.548224	0.547908	0.0200164	0.132837	0.0293578	4.1364	0.348098	4.16991	0.423522	4.44985	0.220416	4.25131	0.498968	0.651989	1.06468	1.06468	Pre * Diabetic up vs Pre * Non-Diabetic	0.46841	0.577104	0.934361	-1.07025	Post * Diabetic down vs Pre * Diabetic	-0.581208	0.171141	1.24451	1.24451	Post * Non-Diabetic up vs Pre * Non-Diabetic	1.50341	0.165941	0.799345	-1.25102	Post * Diabetic down vs Post * Non-Diabetic	-1.5243	0.392942	0.392942	0.386789	0.386789	8.38639	8.38639	2.79939	2.79939	7.01061	7.01061	1
18185	226936_at	387103	CENPW	centromere protein W	NM_001012507	0.904858	0.951517	0.371101	0.17424	0.0099381	4.7367	0.298058	4.40984	0.134607	4.11214	0.789019	4.54129	0.287771	0.110109	0.743166	-1.34559	Pre * Diabetic down vs Pre * Non-Diabetic	-1.79669	0.143826	1.30681	1.30681	Post * Diabetic up vs Pre * Diabetic	1.6203	0.155791	0.735648	-1.35935	Post * Non-Diabetic down vs Pre * Non-Diabetic	-1.56682	0.171358	1.32016	1.32016	Post * Diabetic up vs Post * Non-Diabetic	1.50255	0.0152199	0.0152199	0.00388688	0.00388688	0.897837	0.897837	2.22377	2.22377	11.2867	11.2867	1
20596	231850_x_at	80817	CEP44	centrosomal protein 44kDa	NM_001040157 /// NM_001145314 /// NM_030633	0.226822	0.202977	0.334373	0.0735239	0.0390097	5.70518	0.37731	5.6403	0.220303	4.6951	0.808865	5.36205	0.228828	0.0222607	0.632618	-1.58073	Pre * Diabetic down vs Pre * Non-Diabetic	-2.82677	0.033909	1.65323	1.65323	Post * Diabetic up vs Pre * Diabetic	2.55502	0.748663	0.933472	-1.07127	Post * Non-Diabetic down vs Pre * Non-Diabetic	-0.331667	0.546222	1.1204	1.1204	Post * Diabetic up vs Post * Non-Diabetic	0.630067	1.71396	1.71396	1.85604	1.85604	1.05517	1.05517	4.23768	4.23768	6.07652	6.07652	1
15986	224150_s_at	80321	CEP70	centrosomal protein 70kDa	NM_024491	0.735678	0.181819	0.72718	0.305135	0.00704322	6.40867	0.0800974	6.28659	0.311065	5.72775	0.58888	6.46087	0.283065	0.00914091	0.605952	-1.6503	Pre * Diabetic down vs Pre * Non-Diabetic	-3.41606	0.0504807	1.44379	1.44379	Post * Diabetic up vs Pre * Diabetic	2.29987	0.182146	0.767305	-1.30326	Post * Non-Diabetic down vs Pre * Non-Diabetic	-1.46101	0.449023	1.14018	1.14018	Post * Diabetic up vs Post * Non-Diabetic	0.795967	0.122206	0.122206	2.05918	2.05918	0.130589	0.130589	1.20035	1.20035	12.917	12.917	1
13353	219036_at	80321	CEP70	centrosomal protein 70kDa	NM_024491	0.860912	0.770514	0.568468	0.203313	0.00168092	5.98007	0.271046	5.59135	0.200575	5.37045	0.48273	5.73509	0.307694	0.0880008	0.781551	-1.27951	Pre * Diabetic down vs Pre * Non-Diabetic	-1.94254	0.0369121	1.35541	1.35541	Post * Diabetic up vs Pre * Diabetic	2.50052	0.113943	0.770605	-1.29768	Post * Non-Diabetic down vs Pre * Non-Diabetic	-1.77426	0.0543989	1.37467	1.37467	Post * Diabetic up vs Post * Non-Diabetic	2.25198	0.0327403	0.0327403	0.0898434	0.0898434	0.353686	0.353686	1.91949	1.91949	21.467	21.467	1
24147	241836_x_at	79598	CEP97	centrosomal protein 97kDa	NM_024548	0.954623	0.500916	0.463135	0.102923	0.0304606	4.72875	0.173267	4.61339	0.288277	4.17877	0.675181	4.63609	0.18006	0.0547307	0.73383	-1.36271	Pre * Diabetic down vs Pre * Non-Diabetic	-2.24808	0.193539	1.24467	1.24467	Post * Diabetic up vs Pre * Diabetic	1.41944	0.208987	0.790454	-1.2651	Post * Non-Diabetic down vs Pre * Non-Diabetic	-1.36638	0.377286	1.15551	1.15551	Post * Diabetic up vs Post * Non-Diabetic	0.934716	0.00344686	0.00344686	0.487596	0.487596	0.593706	0.593706	3.38844	3.38844	6.88538	6.88538	1
733	1555730_a_at	1072	CFL1	cofilin 1 (non-muscle)	NM_005507	0.815061	0.348044	0.633295	0.219225	0.0263055	6.93967	0.773377	6.87492	0.337782	5.65897	1.66415	6.858	0.213581	0.0479245	0.444156	-2.25146	Pre * Diabetic down vs Pre * Non-Diabetic	-2.33316	0.137965	1.78059	1.78059	Post * Diabetic up vs Pre * Diabetic	1.648	0.346853	0.661107	-1.51261	Post * Non-Diabetic down vs Pre * Non-Diabetic	-0.99943	0.657658	1.19626	1.19626	Post * Diabetic up vs Post * Non-Diabetic	0.460149	0.0584394	0.0584394	0.969435	0.969435	0.245924	0.245924	1.77704	1.77704	7.39081	7.39081	1
16248	224663_s_at	1073	CFL2	cofilin 2 (muscle)	NM_001243645 /// NM_021914 /// NM_138638 /// NR_028130 /// NR_028131 /// NR_028132	0.866061	0.428533	0.632383	0.42954	0.0457796	11.6614	0.262686	11.6177	0.205696	11.2329	0.72784	11.6745	0.144073	0.0897919	0.737297	-1.35631	Pre * Diabetic down vs Pre * Non-Diabetic	-1.92949	0.209646	1.23183	1.23183	Post * Diabetic up vs Pre * Diabetic	1.36419	0.420585	0.855474	-1.16894	Post * Non-Diabetic down vs Pre * Non-Diabetic	-0.84895	0.742777	1.06166	1.06166	Post * Diabetic up vs Post * Non-Diabetic	0.339771	0.0303341	0.0303341	0.680866	0.680866	0.247266	0.247266	0.692233	0.692233	5.58138	5.58138	1
21937	235427_at	8837	CFLAR	CASP8 and FADD-like apoptosis regulator	NM_001127183 /// NM_001127184 /// NM_001202515 /// NM_001202516 /// NM_001202517 /// NM	0.805353	0.787278	0.186397	0.101421	0.0432449	6.8731	0.378426	6.66652	0.206163	6.21013	0.750036	6.58186	0.37894	0.135436	0.767308	-1.30326	Pre * Diabetic down vs Pre * Non-Diabetic	-1.66029	0.160334	1.30497	1.30497	Post * Diabetic up vs Pre * Diabetic	1.54749	0.373112	0.830884	-1.20354	Post * Non-Diabetic down vs Pre * Non-Diabetic	-0.943354	0.328427	1.20512	1.20512	Post * Diabetic up vs Post * Non-Diabetic	1.04074	0.0648902	0.0648902	0.0768358	0.0768358	2.08872	2.08872	3.42381	3.42381	5.75515	5.75515	1
5929	204605_at	10668	CGRRF1	cell growth regulator with ring finger domain 1	NM_006568	0.605114	0.983059	0.444331	0.276258	0.0229787	7.48053	0.188068	7.10839	0.222855	6.8154	0.619651	7.22627	0.273262	0.0774043	0.750317	-1.33277	Pre * Diabetic down vs Pre * Non-Diabetic	-2.02543	0.0682276	1.43754	1.43754	Post * Diabetic up vs Pre * Diabetic	2.10665	0.288164	0.813206	-1.2297	Post * Non-Diabetic down vs Pre * Non-Diabetic	-1.13771	0.111622	1.32637	1.32637	Post * Diabetic up vs Post * Non-Diabetic	1.78775	0.289613	0.289613	0.000473959	0.000473959	0.647294	0.647294	1.36531	1.36531	7.87453	7.87453	1
21743	235117_at	494143	CHAC2	ChaC, cation transport regulator homolog 2 (E. coli)	NM_001008708	0.524459	0.67535	0.829107	0.582842	0.0485399	5.94239	0.418273	5.64327	0.394467	5.18033	0.67966	5.77191	0.330668	0.0804576	0.674525	-1.48252	Pre * Diabetic down vs Pre * Non-Diabetic	-2.00047	0.0896687	1.5865	1.5865	Post * Diabetic up vs Pre * Diabetic	1.93038	0.464936	0.824043	-1.21353	Post * Non-Diabetic down vs Pre * Non-Diabetic	-0.767313	0.267477	1.29864	1.29864	Post * Diabetic up vs Post * Non-Diabetic	1.19184	0.442871	0.442871	0.186081	0.186081	0.0497391	0.0497391	0.327523	0.327523	5.40557	5.40557	1
18158	226896_at	118487	CHCHD1	coiled-coil-helix-coiled-coil-helix domain containing 1	NM_203298	0.433211	0.258966	0.892323	0.885266	0.020554	9.17459	0.326648	8.94811	0.286429	8.56746	0.489726	9.17324	0.184057	0.0172361	0.656403	-1.52345	Pre * Diabetic down vs Pre * Non-Diabetic	-2.99371	0.0437838	1.50445	1.50445	Post * Diabetic up vs Pre * Diabetic	2.39105	0.370353	0.842799	-1.18652	Post * Non-Diabetic down vs Pre * Non-Diabetic	-0.949106	0.341309	1.17172	1.17172	Post * Diabetic up vs Post * Non-Diabetic	1.01168	0.680841	0.680841	1.43246	1.43246	0.0195259	0.0195259	0.0221913	0.0221913	8.28665	8.28665	1
16499	224932_at	400916	CHCHD10	coiled-coil-helix-coiled-coil-helix domain containing 10	NM_213720	0.953397	0.51018	0.80906	0.79242	0.0221669	10.9806	0.243372	10.8343	0.151751	10.7652	0.285565	11.0918	0.259244	0.0594317	0.798386	-1.25253	Pre * Diabetic down vs Pre * Non-Diabetic	-2.19526	0.155291	1.18276	1.18276	Post * Diabetic up vs Pre * Diabetic	1.56898	0.245966	0.855835	-1.16845	Post * Non-Diabetic down vs Pre * Non-Diabetic	-1.25191	0.417755	1.10336	1.10336	Post * Diabetic up vs Post * Non-Diabetic	0.854358	0.00363596	0.00363596	0.466353	0.466353	0.0623844	0.0623844	0.0740499	0.0740499	8.00612	8.00612	1
12243	217720_at	51142	CHCHD2	coiled-coil-helix-coiled-coil-helix domain containing 2	NM_016139	0.222907	0.0779255	0.263428	0.701593	0.0356089	11.8169	0.155122	11.7413	0.109782	11.3057	0.476064	11.7869	0.180451	0.0102647	0.705707	-1.41702	Pre * Diabetic down vs Pre * Non-Diabetic	-3.3378	0.031628	1.39066	1.39066	Post * Diabetic up vs Pre * Diabetic	2.59979	0.73205	0.953656	-1.0486	Post * Non-Diabetic down vs Pre * Non-Diabetic	-0.354607	0.811481	1.02909	1.02909	Post * Diabetic up vs Post * Non-Diabetic	0.246529	1.7461	1.7461	3.85704	3.85704	1.44681	1.44681	0.157783	0.157783	6.36853	6.36853	1
19809	229595_at	131474	CHCHD4	coiled-coil-helix-coiled-coil-helix domain containing 4	NM_001098502 /// NM_144636	0.559887	0.153305	0.830967	0.366357	0.0375347	7.45088	0.274042	7.39708	0.20193	6.91901	0.459691	7.46283	0.232721	0.0174098	0.69028	-1.44869	Pre * Diabetic down vs Pre * Non-Diabetic	-2.98714	0.0831415	1.34761	1.34761	Post * Diabetic up vs Pre * Diabetic	1.97928	0.391881	0.865967	-1.15478	Post * Non-Diabetic down vs Pre * Non-Diabetic	-0.905048	0.618556	1.07421	1.07421	Post * Diabetic up vs Post * Non-Diabetic	0.517878	0.369975	0.369975	2.38799	2.38799	0.0486424	0.0486424	0.916787	0.916787	6.19904	6.19904	1
15166	222701_s_at	79145	CHCHD7	coiled-coil-helix-coiled-coil-helix domain containing 7	NM_001011667 /// NM_001011668 /// NM_001011669 /// NM_001011670 /// NM_001011671 /// NM	0.115467	0.173641	0.194878	0.495826	0.0168348	7.22053	0.367558	7.01132	0.167204	6.44752	0.48873	7.00305	0.17891	0.0109433	0.668255	-1.49643	Pre * Diabetic down vs Pre * Non-Diabetic	-3.2948	0.0115236	1.62267	1.62267	Post * Diabetic up vs Pre * Diabetic	3.26021	0.794601	0.958686	-1.04309	Post * Non-Diabetic down vs Pre * Non-Diabetic	-0.269183	0.392532	1.13109	1.13109	Post * Diabetic up vs Post * Non-Diabetic	0.903743	3.11716	3.11716	2.14622	2.14622	2.00138	2.00138	0.50907	0.50907	9.0551	9.0551	1
13052	218642_s_at	79145	CHCHD7	coiled-coil-helix-coiled-coil-helix domain containing 7	NM_001011667 /// NM_001011668 /// NM_001011669 /// NM_001011670 /// NM_001011671 /// NM	0.401199	0.539361	0.476573	0.312048	0.00982167	7.00624	0.433861	6.92257	0.140884	6.562	0.320765	6.86797	0.147144	0.0803441	0.809158	-1.23585	Pre * Diabetic down vs Pre * Non-Diabetic	-2.00138	0.0379254	1.2606	1.2606	Post * Diabetic up vs Pre * Diabetic	2.48314	0.607794	0.939999	-1.06383	Post * Non-Diabetic down vs Pre * Non-Diabetic	-0.534095	0.50257	1.08513	1.08513	Post * Diabetic up vs Post * Non-Diabetic	0.70203	0.785923	0.785923	0.403882	0.403882	0.557667	0.557667	1.16421	1.16421	11.3402	11.3402	1
17389	225951_s_at	100507217 /// 1106	CHD2 /// LOC100507217	chromodomain helicase DNA binding protein 2 /// uncharacterized LOC100507217	NM_001042572 /// NM_001271 /// NR_037600 /// NR_037601 /// NR_037602	0.58071	0.293092	0.0727432	0.095385	0.0161907	9.0127	0.219668	8.84574	0.120738	8.49738	0.480774	8.88197	0.18321	0.0161831	0.756104	-1.32257	Pre * Diabetic down vs Pre * Non-Diabetic	-3.03511	0.0527058	1.28911	1.28911	Post * Diabetic up vs Pre * Diabetic	2.27224	0.252613	0.864599	-1.15661	Post * Non-Diabetic down vs Pre * Non-Diabetic	-1.23289	0.276452	1.12735	1.12735	Post * Diabetic up vs Post * Non-Diabetic	1.16795	0.331317	0.331317	1.23148	1.23148	4.26602	4.26602	3.57315	3.57315	9.21004	9.21004	1
24309	242157_at	80205	CHD9	chromodomain helicase DNA binding protein 9	NM_025134	0.746014	0.718025	0.599003	0.229936	0.0106323	4.30218	0.513438	3.87247	0.49416	3.71254	0.469406	4.06135	0.478454	0.263759	0.792657	-1.26158	Pre * Diabetic down vs Pre * Non-Diabetic	-1.20193	0.226838	1.27047	1.27047	Post * Diabetic up vs Pre * Diabetic	1.30913	0.142053	0.696658	-1.43542	Post * Non-Diabetic down vs Pre * Non-Diabetic	-1.62857	0.124781	1.44554	1.44554	Post * Diabetic up vs Post * Non-Diabetic	1.7145	0.112433	0.112433	0.138002	0.138002	0.299707	0.299707	1.68895	1.68895	10.9836	10.9836	1
15394	223061_at	66005	CHID1	chitinase domain containing 1	NM_001142674 /// NM_001142675 /// NM_001142676 /// NM_001142677 /// NM_023947	0.95245	0.664883	0.685044	0.13915	0.0234507	5.98165	0.30121	5.91348	0.263235	5.61009	0.129055	5.92693	0.242552	0.0730619	0.820185	-1.21924	Pre * Diabetic down vs Pre * Non-Diabetic	-2.06262	0.177199	1.16718	1.16718	Post * Diabetic up vs Pre * Diabetic	1.47978	0.198635	0.846715	-1.18104	Post * Non-Diabetic down vs Pre * Non-Diabetic	-1.40154	0.28863	1.13061	1.13061	Post * Diabetic up vs Post * Non-Diabetic	1.13653	0.0037854	0.0037854	0.199192	0.199192	0.176993	0.176993	2.69721	2.69721	7.80068	7.80068	1
4028	202121_s_at	27243	CHMP2A	charged multivesicular body protein 2A	NM_014453 /// NM_198426	0.71416	0.360678	0.171798	0.413313	0.0285173	8.95846	0.364976	8.89791	0.118743	8.60014	0.559553	8.93404	0.0633788	0.0691541	0.781442	-1.27969	Pre * Diabetic down vs Pre * Non-Diabetic	-2.09798	0.133179	1.19737	1.19737	Post * Diabetic up vs Pre * Diabetic	1.67143	0.481948	0.90708	-1.10244	Post * Non-Diabetic down vs Pre * Non-Diabetic	-0.737393	0.817423	1.03153	1.03153	Post * Diabetic up vs Post * Non-Diabetic	0.238589	0.144054	0.144054	0.917655	0.917655	2.25243	2.25243	0.744593	0.744593	7.11013	7.11013	1
14954	222436_s_at	100526767 /// 51652	CHMP3 /// RNF103-CHMP3	charged multivesicular body protein 3 /// RNF103-CHMP3 readthrough	NM_001005753 /// NM_001193517 /// NM_001198954 /// NM_016079 /// NR_036454	0.0651679	0.0716954	0.889471	6.81e-13	0.0187617	8.08309	0.139142	8.02921	0.150566	7.73087	0.203731	8.08268	0.157023	0.00753972	0.784715	-1.27435	Pre * Diabetic down vs Pre * Non-Diabetic	-3.54724	0.0101935	1.27653	1.27653	Post * Diabetic up vs Pre * Diabetic	3.34248	0.555011	0.962145	-1.03934	Post * Non-Diabetic down vs Pre * Non-Diabetic	-0.616002	0.58422	1.04112	1.04112	Post * Diabetic up vs Post * Non-Diabetic	0.570163	4.56305	4.56305	4.05617	4.05617	0.0205822	0.0205822	6360.84	6360.84	8.63293	8.63293	1
13832	219867_at	140578	CHODL	chondrolectin	NM_001204174 /// NM_001204175 /// NM_001204176 /// NM_001204177 /// NM_001204178 /// NM	0.664905	0.774891	0.620308	0.938388	0.0465764	5.52588	0.142495	5.82425	0.139938	5.82376	0.341246	5.62895	0.248739	0.184067	1.154	1.154	Pre * Diabetic up vs Pre * Non-Diabetic	1.45384	0.115708	0.80967	-1.23507	Post * Diabetic down vs Pre * Diabetic	-1.76418	0.367824	1.12805	1.12805	Post * Non-Diabetic up vs Pre * Non-Diabetic	0.954405	0.124396	0.828295	-1.2073	Post * Diabetic down vs Post * Non-Diabetic	-1.71654	0.202174	0.202174	0.08634	0.08634	0.265485	0.265485	0.00636145	0.00636145	5.52927	5.52927	1
11161	214665_s_at	11261	CHP1	calcineurin-like EF hand protein 1	NM_007236	0.810858	0.141432	0.15362	0.193914	0.0117253	9.26528	0.241941	9.16607	0.100107	8.72581	0.631823	9.28378	0.119763	0.00945348	0.670581	-1.49125	Pre * Diabetic down vs Pre * Non-Diabetic	-3.39331	0.0761025	1.30518	1.30518	Post * Diabetic up vs Pre * Diabetic	2.03636	0.19447	0.812359	-1.23098	Post * Non-Diabetic down vs Pre * Non-Diabetic	-1.41614	0.588651	1.07739	1.07739	Post * Diabetic up vs Post * Non-Diabetic	0.563323	0.0611878	0.0611878	2.54924	2.54924	2.48453	2.48453	2.01103	2.01103	10.5535	10.5535	1
14516	221675_s_at	56994	CHPT1	choline phosphotransferase 1	NM_020244	0.404408	0.660766	0.49536	0.0238792	0.00757843	7.79835	0.370496	7.71413	0.232643	7.24641	0.732766	7.71187	0.215881	0.0601994	0.741143	-1.34927	Pre * Diabetic down vs Pre * Non-Diabetic	-2.18703	0.373621	1.13451	1.13451	Post * Diabetic up vs Pre * Diabetic	0.942298	0.0567117	0.69976	-1.42906	Post * Non-Diabetic down vs Pre * Non-Diabetic	-2.2253	0.264046	1.20161	1.20161	Post * Diabetic up vs Post * Non-Diabetic	1.20115	0.774781	0.774781	0.204497	0.204497	0.510206	0.510206	7.73524	7.73524	12.558	12.558	1
17686	226314_at	113189	CHST14	carbohydrate (N-acetylgalactosamine 4-0) sulfotransferase 14	NM_130468	0.969369	0.805163	0.339266	0.240676	0.00342704	6.46742	0.2852	6.73255	0.273775	6.85486	0.240606	6.63345	0.261055	0.186298	1.16784	1.16784	Pre * Diabetic up vs Pre * Non-Diabetic	1.4456	0.0974193	0.837281	-1.19434	Post * Diabetic down vs Pre * Diabetic	-1.87656	0.153614	1.20357	1.20357	Post * Non-Diabetic up vs Pre * Non-Diabetic	1.57627	0.116515	0.812424	-1.23088	Post * Diabetic down vs Post * Non-Diabetic	-1.75962	0.00156958	0.00156958	0.0641643	0.0641643	1.03272	1.03272	1.60617	1.60617	16.8286	16.8286	1
8460	209927_s_at	26097	CHTOP	chromatin target of PRMT1	NM_001206612 /// NM_001244664 /// NM_015607	0.458475	0.713402	0.492102	0.0412396	0.0223203	6.11496	0.311146	6.19019	0.570019	5.58916	0.534252	6.06465	0.495437	0.144083	0.76193	-1.31246	Pre * Diabetic down vs Pre * Non-Diabetic	-1.61911	0.5763	1.09409	1.09409	Post * Diabetic up vs Pre * Diabetic	0.582462	0.117082	0.717143	-1.39442	Post * Non-Diabetic down vs Pre * Non-Diabetic	-1.75643	0.441661	1.16242	1.16242	Post * Diabetic up vs Post * Non-Diabetic	0.809456	0.606634	0.606634	0.142809	0.142809	0.518203	0.518203	5.90208	5.90208	7.98079	7.98079	1
5175	203536_s_at	9391	CIAO1	cytosolic iron-sulfur protein assembly 1	NM_004804	0.852693	0.296578	0.287096	0.127242	0.0384296	6.03313	0.18964	5.99188	0.175064	5.66453	0.374819	5.98715	0.207849	0.0368428	0.798486	-1.25237	Pre * Diabetic down vs Pre * Non-Diabetic	-2.50173	0.157	1.17059	1.17059	Post * Diabetic up vs Pre * Diabetic	1.56163	0.306943	0.884477	-1.13061	Post * Non-Diabetic down vs Pre * Non-Diabetic	-1.09123	0.599564	1.05678	1.05678	Post * Diabetic up vs Post * Non-Diabetic	0.546599	0.0367794	0.0367794	1.2128	1.2128	1.30058	1.30058	2.89548	2.89548	6.124	6.124	1
7404	208424_s_at	57019	CIAPIN1	cytokine induced apoptosis inhibitor 1	NM_020313	0.628263	0.802085	0.671848	0.655163	0.0172365	5.9643	0.257484	5.70059	0.152054	5.56356	0.217887	5.82549	0.306862	0.14462	0.84384	-1.18506	Pre * Diabetic down vs Pre * Non-Diabetic	-1.61663	0.0666278	1.27928	1.27928	Post * Diabetic up vs Pre * Diabetic	2.1219	0.314354	0.869161	-1.15053	Post * Non-Diabetic down vs Pre * Non-Diabetic	-1.07351	0.103628	1.24201	1.24201	Post * Diabetic up vs Post * Non-Diabetic	1.83632	0.25339	0.25339	0.0662579	0.0662579	0.193264	0.193264	0.215092	0.215092	8.96221	8.96221	1
20327	230838_s_at	57019	CIAPIN1	cytokine induced apoptosis inhibitor 1	NM_020313	0.750901	0.348756	0.16174	0.240124	0.0427944	3.5334	0.419912	3.0309	0.663994	2.58881	0.872036	2.98576	0.414031	0.448851	0.826149	-1.21043	Pre * Diabetic down vs Pre * Non-Diabetic	-0.796282	0.133674	1.59302	1.59302	Post * Diabetic up vs Pre * Diabetic	1.66898	0.343902	0.736737	-1.35734	Post * Non-Diabetic down vs Pre * Non-Diabetic	-1.00593	0.0628993	1.78635	1.78635	Post * Diabetic up vs Post * Non-Diabetic	2.15888	0.107972	0.107972	0.966439	0.966439	2.37654	2.37654	1.6103	1.6103	5.78739	5.78739	1
7766	208968_s_at	57019	CIAPIN1	cytokine induced apoptosis inhibitor 1	NM_020313	0.801743	0.774268	0.776818	0.252867	0.00492125	7.5746	0.259434	7.37843	0.0969371	7.14747	0.193941	7.47762	0.282798	0.0421424	0.800965	-1.24849	Pre * Diabetic down vs Pre * Non-Diabetic	-2.41554	0.0503628	1.24725	1.24725	Post * Diabetic up vs Pre * Diabetic	2.30137	0.157278	0.840318	-1.19003	Post * Non-Diabetic down vs Pre * Non-Diabetic	-1.56044	0.132048	1.18884	1.18884	Post * Diabetic up vs Post * Non-Diabetic	1.67709	0.0673814	0.0673814	0.0868336	0.0868336	0.0859762	0.0859762	1.51826	1.51826	14.7741	14.7741	1
3881	201953_at	10519	CIB1	calcium and integrin binding 1 (calmyrin)	NM_006384	0.966515	0.661919	0.571615	6.62e-12	0.0320787	7.65006	0.194049	7.46202	0.136291	7.44525	0.175056	7.68538	0.278297	0.0734885	0.84038	-1.18994	Pre * Diabetic down vs Pre * Non-Diabetic	-2.05887	0.131425	1.15254	1.15254	Post * Diabetic up vs Pre * Diabetic	1.68022	0.0781406	0.863472	-1.15812	Post * Non-Diabetic down vs Pre * Non-Diabetic	-2.01932	0.225892	1.12172	1.12172	Post * Diabetic up vs Post * Non-Diabetic	1.31207	0.00187585	0.00187585	0.203003	0.203003	0.347841	0.347841	3599.77	3599.77	6.71167	6.71167	1
12739	218267_at	51550	CINP	cyclin-dependent kinase 2 interacting protein	NM_001177611 /// NM_001177612 /// NM_032630	0.86416	0.831649	0.622422	0.528201	0.00972924	6.78689	0.274513	6.56281	0.347518	6.40079	0.154278	6.80071	0.301912	0.07328	0.771665	-1.2959	Pre * Diabetic down vs Pre * Non-Diabetic	-2.0607	0.142069	1.23671	1.23671	Post * Diabetic up vs Pre * Diabetic	1.6285	0.130691	0.774068	-1.29188	Post * Non-Diabetic down vs Pre * Non-Diabetic	-1.68393	0.17631	1.23287	1.23287	Post * Diabetic up vs Post * Non-Diabetic	1.4832	0.0312115	0.0312115	0.0476186	0.0476186	0.262237	0.262237	0.434719	0.434719	11.3832	11.3832	1
13015	218597_s_at	55847	CISD1	CDGSH iron sulfur domain 1	NM_018464	0.841534	0.672716	0.182885	0.53316	0.00970828	10.3943	0.34778	10.2854	0.286088	10.0849	0.159759	10.4613	0.140733	0.0542023	0.793427	-1.26036	Pre * Diabetic down vs Pre * Non-Diabetic	-2.2543	0.14849	1.1853	1.1853	Post * Diabetic up vs Pre * Diabetic	1.59899	0.126361	0.809288	-1.23565	Post * Non-Diabetic down vs Pre * Non-Diabetic	-1.7062	0.228453	1.16207	1.16207	Post * Diabetic up vs Post * Non-Diabetic	1.30415	0.0426559	0.0426559	0.18933	0.18933	2.12648	2.12648	0.424088	0.424088	11.393	11.393	1
17992	226689_at	493856	CISD2	CDGSH iron sulfur domain 2	NM_001008388	0.124388	0.188327	0.388935	0.973162	0.00174665	6.31996	0.183355	5.89119	0.127866	5.89368	0.174146	5.97624	0.233732	0.406501	0.934333	-1.07028	Pre * Diabetic down vs Pre * Non-Diabetic	-0.876122	0.00392913	1.3462	1.3462	Post * Diabetic up vs Pre * Diabetic	4.00376	0.628793	0.955921	-1.04611	Post * Non-Diabetic down vs Pre * Non-Diabetic	-0.502591	0.0130152	1.3158	1.3158	Post * Diabetic up vs Post * Non-Diabetic	3.1791	2.94667	2.94667	1.9935	1.9935	0.829866	0.829866	0.00120478	0.00120478	21.1954	21.1954	1
17989	226686_at	493856	CISD2	CDGSH iron sulfur domain 2	NM_001008388	0.717186	0.751478	0.907175	0.395215	0.00707208	6.46255	0.0353347	6.06678	0.354095	5.72399	0.631022	6.32589	0.230658	0.0310077	0.66557	-1.50247	Pre * Diabetic down vs Pre * Non-Diabetic	-2.61254	0.0449005	1.52763	1.52763	Post * Diabetic up vs Pre * Diabetic	2.37492	0.158532	0.736897	-1.35704	Post * Non-Diabetic down vs Pre * Non-Diabetic	-1.5551	0.102857	1.37976	1.37976	Post * Diabetic up vs Post * Non-Diabetic	1.84119	0.140857	0.140857	0.10598	0.10598	0.0144838	0.0144838	0.807091	0.807091	12.8968	12.8968	1
18022	226727_at	284106	CISD3	CDGSH iron sulfur domain 3	NM_001136498	0.656987	0.87058	0.182974	0.657592	0.0147681	7.30282	0.286577	7.13323	0.227703	7.04948	0.21948	7.3327	0.310589	0.128148	0.836775	-1.19506	Pre * Diabetic down vs Pre * Non-Diabetic	-1.69693	0.0772068	1.23137	1.23137	Post * Diabetic up vs Pre * Diabetic	2.02708	0.375476	0.890986	-1.12235	Post * Non-Diabetic down vs Pre * Non-Diabetic	-0.938452	0.250137	1.15645	1.15645	Post * Diabetic up vs Post * Non-Diabetic	1.23993	0.212635	0.212635	0.0279406	0.0279406	2.1255	2.1255	0.211825	0.211825	9.58155	9.58155	1
12727	218252_at	26586	CKAP2	cytoskeleton associated protein 2	NM_001098525 /// NM_018204	0.681806	0.96362	0.253689	0.827184	0.019083	5.82366	0.531695	5.48443	0.409704	5.39025	0.638865	5.65286	0.355242	0.331826	0.812047	-1.23146	Pre * Diabetic down vs Pre * Non-Diabetic	-1.03298	0.127947	1.31137	1.31137	Post * Diabetic up vs Pre * Diabetic	1.69796	0.550217	0.880946	-1.13514	Post * Non-Diabetic down vs Pre * Non-Diabetic	-0.623658	0.40912	1.20881	1.20881	Post * Diabetic up vs Post * Non-Diabetic	0.871019	0.180906	0.180906	0.00218707	0.00218707	1.51255	1.51255	0.0508864	0.0508864	8.56784	8.56784	1
15710	223451_s_at	51192	CKLF	chemokine-like factor	NM_001040138 /// NM_001040139 /// NM_016326 /// NM_016951 /// NM_181640 /// NM_181641	0.0428558	0.62606	0.711433	0.911798	0.00245295	7.60823	0.175856	7.16852	0.181737	6.92276	0.407843	7.18581	0.168632	0.108659	0.827268	-1.2088	Pre * Diabetic down vs Pre * Non-Diabetic	-1.80536	0.00180314	1.62122	1.62122	Post * Diabetic up vs Pre * Diabetic	4.57952	0.960755	1.00636	1.00636	Post * Non-Diabetic up vs Pre * Non-Diabetic	0.0507679	0.0403894	1.33271	1.33271	Post * Diabetic up vs Post * Non-Diabetic	2.44277	5.78297	5.78297	0.252708	0.252708	0.146971	0.146971	0.0130699	0.0130699	18.9022	18.9022	1
23320	239146_at	56650	CLDND1	claudin domain containing 1	NM_001040181 /// NM_001040182 /// NM_001040183 /// NM_001040184 /// NM_001040199 /// NM	0.641805	0.448917	0.107481	0.427335	0.0144897	6.44667	0.233217	6.14793	0.300071	5.85237	0.652521	6.33695	0.190658	0.0321198	0.694829	-1.4392	Pre * Diabetic down vs Pre * Non-Diabetic	-2.58987	0.0622245	1.39919	1.39919	Post * Diabetic up vs Pre * Diabetic	2.1658	0.286236	0.819027	-1.22096	Post * Non-Diabetic down vs Pre * Non-Diabetic	-1.14262	0.309448	1.18702	1.18702	Post * Diabetic up vs Post * Non-Diabetic	1.0852	0.233618	0.233618	0.621101	0.621101	3.28511	3.28511	0.699156	0.699156	9.65956	9.65956	1
[truncated: 1,881 more rows]
