# Supplementary material for: Type 2 Diabetes Modifies Skeletal Muscle Gene Expression Response to Gastric Bypass Surgery
Source: Front Endocrinol (Lausanne). 2021 Oct 6;12:728593. doi: 10.3389/fendo.2021.728593 (PMC8526857; doi:10.3389/fendo.2021.728593)
Supplement: Supplementary file 7 [file Table_7.xlsx]

## Sheet: Supplementary Table 7
Pre Surgery Skeletal Muscle Gene Experession
#term ID	term description	observed gene count	background gene count	strength	false discovery rate	matching proteins in your network (IDs)	matching proteins in your network (labels)
PMID:30952843	(2019) FoxK1 and FoxK2 in insulin regulation of cellular and mitochondrial metabolism.	9	110	1.27	0.00019	9606.ENSP00000215565,9606.ENSP00000216034,9606.ENSP00000237889,9606.ENSP00000284727,9606.ENSP00000290573,9606.ENSP00000332887,9606.ENSP00000356953,9606.ENSP00000360492,9606.ENSP00000377033	NDUFB7,TOMM22,NDUFB3,ATP5G3,HK2,UQCR10,SDHC,NDUFA1,ATP5G1
PMID:30030361	(2018) Assembly of mammalian oxidative phosphorylation complexes I-V and supercomplexes.	9	129	1.21	0.00036	9606.ENSP00000215565,9606.ENSP00000237889,9606.ENSP00000296597,9606.ENSP00000299166,9606.ENSP00000355572,9606.ENSP00000356953,9606.ENSP00000360492,9606.ENSP00000398064,9606.ENSP00000428895	NDUFB7,NDUFB3,NDUFAF2,NDUFB8,COA6,SDHC,NDUFA1,HIGD1A,COX6C
PMID:27659608	(2017) The genetics and pathology of mitochondrial disease.	6	37	1.57	0.00083	9606.ENSP00000237889,9606.ENSP00000284727,9606.ENSP00000299166,9606.ENSP00000355572,9606.ENSP00000356953,9606.ENSP00000377033	NDUFB3,ATP5G3,NDUFB8,COA6,SDHC,ATP5G1
PMID:30054562	(2018) CAB39L elicited an anti-Warburg effect via a LKB1-AMPK-PGC1Alfa axis to inhibit gastric tumorigenesis.	6	45	1.49	0.0018	9606.ENSP00000237889,9606.ENSP00000284727,9606.ENSP00000299166,9606.ENSP00000332887,9606.ENSP00000360492,9606.ENSP00000428895	NDUFB3,ATP5G3,NDUFB8,UQCR10,NDUFA1,COX6C
PMID:30691479	(2019) Quantitative profiling brain proteomes revealed mitochondrial dysfunction in Alzheimer's disease.	6	50	1.44	0.0026	9606.ENSP00000216034,9606.ENSP00000237889,9606.ENSP00000252486,9606.ENSP00000299166,9606.ENSP00000356953,9606.ENSP00000360492	TOMM22,NDUFB3,APOE,NDUFB8,SDHC,NDUFA1
PMID:28870773	(2018) Mitochondrial cytochrome c oxidase biogenesis: Recent developments.	6	56	1.39	0.0039	9606.ENSP00000215565,9606.ENSP00000237889,9606.ENSP00000299166,9606.ENSP00000355572,9606.ENSP00000398064,9606.ENSP00000428895	NDUFB7,NDUFB3,NDUFB8,COA6,HIGD1A,COX6C
PMID:29211771	(2017) Short-term succinic acid treatment mitigates cerebellar mitochondrial OXPHOS dysfunction, neurodegeneration and ataxia in a Purkinje-specific spinocerebellar ataxia type 1 (SCA1) mouse model.	5	28	1.61	0.0039	9606.ENSP00000215565,9606.ENSP00000237889,9606.ENSP00000284727,9606.ENSP00000299166,9606.ENSP00000356953	NDUFB7,NDUFB3,ATP5G3,NDUFB8,SDHC
PMID:25765079	(2015) Induced pluripotent stem cell-derived neuronal cells from a sporadic Alzheimer's disease donor as a model for investigating AD-associated gene regulatory networks.	7	113	1.15	0.0094	9606.ENSP00000215071,9606.ENSP00000215565,9606.ENSP00000237889,9606.ENSP00000252486,9606.ENSP00000299166,9606.ENSP00000360492,9606.ENSP00000377033	PSMD8,NDUFB7,NDUFB3,APOE,NDUFB8,NDUFA1,ATP5G1
PMID:25417049	(2016) Succinate dehydrogenase activity regulates PCB3-quinone-induced metabolic oxidative stress and toxicity in HaCaT human keratinocytes.	4	15	1.79	0.0114	9606.ENSP00000290573,9606.ENSP00000320171,9606.ENSP00000356953,9606.ENSP00000377033	HK2,PKM,SDHC,ATP5G1
PMID:28272773	(2017) Comparative RNA-Seq transcriptome analyses reveal distinct metabolic pathways in diabetic nerve and kidney disease.	5	40	1.46	0.0122	9606.ENSP00000237889,9606.ENSP00000265462,9606.ENSP00000284727,9606.ENSP00000357535,9606.ENSP00000428895	NDUFB3,PRDX5,ATP5G3,ECHS1,COX6C
PMID:27911731	(2016) Insights into the post-transcriptional regulation of the mitochondrial electron transport chain.	5	42	1.44	0.0139	9606.ENSP00000215565,9606.ENSP00000237889,9606.ENSP00000284727,9606.ENSP00000299166,9606.ENSP00000377033	NDUFB7,NDUFB3,ATP5G3,NDUFB8,ATP5G1
PMID:22342700	(2012) Mitochondrial complex I plays an essential role in human respirasome assembly.	4	18	1.71	0.016	9606.ENSP00000237889,9606.ENSP00000296597,9606.ENSP00000360492,9606.ENSP00000428895	NDUFB3,NDUFAF2,NDUFA1,COX6C
PMID:23604282	(2013) Heterogeneity of tumor-induced gene expression changes in the human metabolic network.	4	19	1.69	0.0177	9606.ENSP00000216225,9606.ENSP00000320171,9606.ENSP00000356953,9606.ENSP00000390265	RBX1,PKM,SDHC,IDH1
PMID:16699605	(2006) Downregulation in components of the mitochondrial electron transport chain in the postmortem frontal cortex of subjects with bipolar disorder.	3	4	2.24	0.0177	9606.ENSP00000284727,9606.ENSP00000377033,9606.ENSP00000428895	ATP5G3,ATP5G1,COX6C
PMID:30410721	(2018) Essential roles of mitochondrial and heme function in lung cancer bioenergetics and tumorigenesis.	5	52	1.35	0.0258	9606.ENSP00000299166,9606.ENSP00000320171,9606.ENSP00000356953,9606.ENSP00000360492,9606.ENSP00000390265	NDUFB8,PKM,SDHC,NDUFA1,IDH1
PMID:23555795	(2013) Ovariectomy induces a shift in fuel availability and metabolism in the hippocampus of the female transgenic model of familial Alzheimer's.	4	22	1.62	0.0258	9606.ENSP00000252486,9606.ENSP00000290573,9606.ENSP00000356953,9606.ENSP00000390265	APOE,HK2,SDHC,IDH1
PMID:21176028	(2010) Increased peripheral blood expression of electron transport chain genes in bipolar depression.	4	24	1.58	0.0309	9606.ENSP00000237889,9606.ENSP00000356953,9606.ENSP00000360492,9606.ENSP00000428895	NDUFB3,SDHC,NDUFA1,COX6C
PMID:31936810	(2020) Skeletal Muscle Myofibrillar Protein Abundance Is Higher in Resistance-Trained Men, and Aging in the Absence of Training May Have an Opposite Effect.	6	101	1.14	0.0331	9606.ENSP00000237889,9606.ENSP00000320171,9606.ENSP00000356953,9606.ENSP00000357535,9606.ENSP00000390265,9606.ENSP00000428895	NDUFB3,PKM,SDHC,ECHS1,IDH1,COX6C
PMID:17626619	(2007) An analysis of expression patterns of genes encoding proteins with catalytic activities.	5	59	1.29	0.0377	9606.ENSP00000290573,9606.ENSP00000320171,9606.ENSP00000356953,9606.ENSP00000358107,9606.ENSP00000390265	HK2,PKM,SDHC,CA14,IDH1
PMID:29679893	(2018) Identification of homocysteine-suppressive mitochondrial ETC complex genes and tissue expression profile - Novel hypothesis establishment.	4	27	1.53	0.04	9606.ENSP00000215565,9606.ENSP00000320171,9606.ENSP00000360492,9606.ENSP00000428895	NDUFB7,PKM,NDUFA1,COX6C
PMID:26090338	(2015) Mitochondrial Ion Channels in Cancer Transformation.	4	28	1.52	0.0434	9606.ENSP00000216034,9606.ENSP00000290573,9606.ENSP00000399585,9606.ENSP00000438455	TOMM22,HK2,MRS2,TIMM8B
PMID:29127121	(2018) Protein Kinase C Epsilon Is a Key Regulator of Mitochondrial Redox Homeostasis in Acute Myeloid Leukemia.	4	29	1.5	0.047	9606.ENSP00000216034,9606.ENSP00000332887,9606.ENSP00000388658,9606.ENSP00000428895	TOMM22,UQCR10,SLC25A12,COX6C
PMID:27653366	(2016) Analysis of Sogatella furcifera proteome that interact with P10 protein of Southern rice black-streaked dwarf virus.	3	8	1.94	0.047	9606.ENSP00000284727,9606.ENSP00000377033,9606.ENSP00000450731	ATP5G3,ATP5G1,VTI1B
PMID:21310238	(2012) Mitochondria, oligodendrocytes and inflammation in bipolar disorder: evidence from transcriptome studies points to intriguing parallels with multiple sclerosis.	6	112	1.09	0.047	9606.ENSP00000265594,9606.ENSP00000284727,9606.ENSP00000360492,9606.ENSP00000365693,9606.ENSP00000384952,9606.ENSP00000428895	MCCC1,ATP5G3,NDUFA1,MSRB2,MRPS12,COX6C
Pre to Post Surgery in Black American women with T2D
PMID:30030361	(2018) Assembly of mammalian oxidative phosphorylation complexes I-V and supercomplexes.	6	129	1.3	0.0121	9606.ENSP00000215565,9606.ENSP00000290299,9606.ENSP00000296597,9606.ENSP00000360492,9606.ENSP00000398064,9606.ENSP00000428895	NDUFB7,ATP5O,NDUFAF2,NDUFA1,HIGD1A,COX6C
PMID:25875231	(2015) Unraveling the molecular signatures of oxidative phosphorylation to cope with the nutritionally changing metabolic capabilities of liver and muscle tissues in farmed fish.	5	75	1.45	0.0121	9606.ENSP00000290299,9606.ENSP00000296597,9606.ENSP00000332887,9606.ENSP00000360492,9606.ENSP00000377033	ATP5O,NDUFAF2,UQCR10,NDUFA1,ATP5G1
PMID:30952843	(2019) FoxK1 and FoxK2 in insulin regulation of cellular and mitochondrial metabolism.	5	110	1.29	0.0407	9606.ENSP00000215565,9606.ENSP00000290299,9606.ENSP00000332887,9606.ENSP00000360492,9606.ENSP00000377033	NDUFB7,ATP5O,UQCR10,NDUFA1,ATP5G1
PMID:21680271	(2011) Mitochondrial disorders caused by mutations in respiratory chain assembly factors.	4	51	1.52	0.0407	9606.ENSP00000265038,9606.ENSP00000296597,9606.ENSP00000332887,9606.ENSP00000360492	ERCC8,NDUFAF2,UQCR10,NDUFA1
PMID:19698090	(2009) Mitochondrial dysregulation and oxidative stress in patients with chronic kidney disease.	3	16	1.9	0.0407	9606.ENSP00000290299,9606.ENSP00000360492,9606.ENSP00000428895	ATP5O,NDUFA1,COX6C
PMID:22342700	(2012) Mitochondrial complex I plays an essential role in human respirasome assembly.	3	18	1.85	0.0442	9606.ENSP00000296597,9606.ENSP00000360492,9606.ENSP00000428895	NDUFAF2,NDUFA1,COX6C
